# Supplementary material for: Implementation of maternity protection legislation: Gynecologists’ perceptions and practices in French-speaking Switzerland
Source: PLoS One. 2020 Apr 30;15(4):e0231858. doi: 10.1371/journal.pone.0231858 (PMC7192633; doi:10.1371/journal.pone.0231858)
Supplement: S1 Dataset — (XLSX) [file pone.0231858.s001.xlsx]

## Sheet: Protection_maternite
N°Obs	II. Depuis combien d’années cumulées exercez-vous la gynécologie-obstétrique?	III. Êtes-vous…	1. Est-ce que les consultations de grossesse font partie de votre activité?	2. Connaissez-vous les dispositifs juridiques de la protection de la maternité (comme la Loi sur le Travail et l’Ordonnance sur la Protection de la Maternité (OProMa))?	3. Leur profession.	3. L’existence à la place de travail, de risques pour la grossesse	3. Les conditions de travail (p. ex. horaires, locaux, climat relationnel, etc.).	3. Leur satisfaction au travail.	4. Sur 100 patientes enceintes vues en consultation, combien, selon vous, ont un travail à risque pour elles-mêmes et/ou leur enfant à naître?	5. Sur 100 patientes enceintes vues en consultation ayant un travail à risque selon l’OProMa, combien ont eu une analyse de risques qui vous a été fournie?	6. Dans la liste ci-dessous, quelles sont les 5 tâches à risque pour la grossesse que vous rencontrez le plus fréquemment chez vos patientes?	7. Lorsque vous recevez une patiente enceinte dont le travail est à risque pour sa grossesse, demandez-vous l’analyse de risques?	8. Vous est-il déjà arrivé de prendre contact avec l’employeur (ou le responsable hiérarchique) d’une patiente enceinte dont le travail était à risque pour sa grossesse?	9. Pour l’informer de sa responsabilité découlant de l’OProMa ?	9. Pour l’interroger sur la nature du travail et de certains risques professionnels?	9. Pour lui demander s’il a fait effectuer une analyse de risques par un médecin du travail ou un spécialiste de la santé sécurité au travail?	9. Pour trouver une solution permettant d’adapter le poste de travail, aménager des horaires, etc.?	10. Avez-vous rencontré des difficultés à contacter les employeus?	11. Avez-vous rencontré des difficultés avec les employeurs dans la mise en œuvre de l’OProMa?	11.1. Si oui, pour quelles raisons?	12. Si vous avez identifié une activité dangereuse ou pénible selon l’OProMa et que vous n’avez pas l’analyse de risques, pourquoi renonceriez-vous à contacter l’employeur?	13. En cas de grossesse physiologique et d’activités professionnelles pénibles et/ou dangereuses selon l’OProMa, à quelle fréquence réalisez-vous un certificat d’avis d’inaptitude au poste de travail?	14. En cas de grossesse physiologique et d’activités professionnelles pénibles et/ou dangereuses selon l’OProMa, à quelle fréquence réalisez-vous un certificat d’incapacité de travail (= arrêt de travail)?	15. La demande de la patiente.	15. La demande de l’employeur.	15. J’ai l’habitude de procéder ainsi.	15. Je n’ai pas le temps de faire l'avis d’(in)aptitude.	15. Je ne me sens pas la compétence nécessaire à rédiger l’avis d'inaptitude.	16. Donnez-vous des conseils sur les dispositifs juridiques de la protection de la maternité à vos patientes?	17. Les dispositifs juridiques de protection de la maternité sont des outils importants pour la protection de la travailleuse enceinte.	17. Les dispositifs de protection de la maternité sont trop lourds pour les employeurs (p. ex. analyse de risques, paiement du salaire (80%) en cas d’avis d’inaptitude et de la consultation médicale d’avis au poste de travail, adaptation du poste, reclassement, etc.).	17. La réglementation sur la protection de la maternité est insuffisante car elle ne couvre pas toutes les travailleuses (p. ex. les employées domestiques, les indépendantes).	17. La réglementation sur la protection de la maternité est insuffisante car elle ne couvre pas tous les risques professionnels (p. ex. les risques psycho-sociaux).	17. L’avis d’aptitude devrait relever du médecin du travail.	17. L’avis d’inaptitude risque de nuire à la patiente, en particulier au retour du congé maternité (p. ex. risque de licenciement).	17. Depuis l’annonce de leur grossesse, certaines patientes rapportent des tensions avec leur employeur.	17. Certaines patientes sous-estiment les risques liés à leur travail.	17. Certaines patientes exagèrent les risques liés à leur travail.	18. Lorsque vous soupçonnez ou constatez des risques professionnels, vous arrive-t-il d’adresser votre patiente travailleuse enceinte à un médecin du travail?	19. Si oui, pourquoi adressez-vous la patiente au médecin du travail lorsque vous soupçonnez ou constatez des risques professionnels?	20. Si non, pourquoi n'orientez-vous pas la travailleuse enceinte à un médecin du travail alors que vous soupçonnez ou constatez des risques professionnels?	21.1. Avez-vous bénéficié d’une formation sur la travailleuse enceinte et l'OProMa?	21.2. Cette/ces formation(s) était-elle/étaient-elles utile(s) pour votre pratique?
1		Homme	Oui
2	28.4	Femme	Oui	Très bien	Presque toujours ou toujours	Presque toujours ou toujours	Presque toujours ou toujours	Presque toujours ou toujours	6	1	Déplacement de charges lourdes.;Mouvements et postures contraignants.;Station debout prolongée (p. ex. position accroupie ou penchée en avant fréquente et prolongée).;Horaire contraignant (trop long (> 9h/j), irrégulier, travail de nuit, etc.).;Travail stressant.	Presque toujours ou toujours	Oui	Souvent	Parfois	Parfois	Parfois	Oui, par manque de temps de ma part.;Oui, par indisponibilité de la part de l’employeur.	Oui	L’employeur sous-estime les risques professionnels.;Méconnaissance de l’employeur de son obligation de payer 80% du salaire en cas d’inaptitude de la travailleuse enceinte.;Absence d’une analyse de risques effectuée par un médecin du travail ou un spécialiste de la santé sécurité au travail (MSST).;L’employeur me demande un arrêt de travail plutôt qu’un avis d’inaptitude.	Par refus de la patiente.;Autres?	Presque toujours ou toujours	Parfois	Souvent	Parfois	Jamais ou rarement	Jamais ou rarement	Jamais ou rarement	Presque toujours ou toujours	Tout à fait d'accord	D'accord	D'accord	Pas d'accord	Pas d'accord	D'accord	D'accord	D'accord	D'accord	Oui	Pour gérer la situation car je ne suis pas compétent.;Pour obtenir des recommandations sur l’avis d’aptitude au poste de travail.;Pour effectuer l’analyse de risques du poste de travail de la travailleuse enceinte.		Oui	Oui
3	12	Homme	Oui	Très bien	Presque toujours ou toujours	Souvent	Souvent	Souvent	20	0	Déplacement de charges lourdes.;Mouvements et postures contraignants.;Station debout prolongée (p. ex. position accroupie ou penchée en avant fréquente et prolongée).;Horaire contraignant (trop long (> 9h/j), irrégulier, travail de nuit, etc.).;Travail stressant.	Presque toujours ou toujours	Oui	Parfois	Parfois	Souvent	Parfois	Non, pas spécialement.	Oui	L’employeur sous-estime les risques professionnels.;Méconnaissance de l’employeur de son obligation de payer 80% du salaire en cas d’inaptitude de la travailleuse enceinte.;Absence d’une analyse de risques effectuée par un médecin du travail ou un spécialiste de la santé sécurité au travail (MSST).;L’employeur me demande un arrêt de travail plutôt qu’un avis d’inaptitude.;L’employeur invoque des …	Par refus de la patiente.;Je n’y ai pas pensé.	Souvent	Parfois	Jamais ou rarement	Jamais ou rarement	Jamais ou rarement	Jamais ou rarement	Jamais ou rarement	Souvent	D'accord	Pas d'accord	D'accord	D'accord	Pas d'accord	D'accord	Tout à fait d'accord	D'accord	D'accord	Oui	Pour gérer la situation car je ne suis pas compétent.;Pour effectuer l’analyse de risques du poste de travail de la travailleuse enceinte.;Pour me couvrir légalement en cas de contestation.		Oui	Oui
4	31.1	Femme	Oui	Assez bien	Presque toujours ou toujours	Parfois	Jamais ou rarement	Souvent	10	0	Déplacement de charges lourdes.;Mouvements et postures contraignants.;Station debout prolongée (p. ex. position accroupie ou penchée en avant fréquente et prolongée).;Horaire contraignant (trop long (> 9h/j), irrégulier, travail de nuit, etc.).;Climat psychologique délétère (p. ex. mauvaise entente avec un supérieur, patiente victime de "mobbing", etc.).	Jamais ou rarement	Non								Je n’y ai pas pensé.	Parfois	Parfois	Presque toujours ou toujours	Jamais ou rarement	Jamais ou rarement	Jamais ou rarement	Jamais ou rarement	Souvent	D'accord	Pas du tout d'accord	D'accord	D'accord	D'accord	D'accord	Tout à fait d'accord	Pas d'accord	Tout à fait d'accord	Non		Parce que je ne connais pas de médecin du travail.;Parce que je n’y ai jamais pensé.	Oui	Non
5	16	Femme	Oui	Assez bien	Presque toujours ou toujours	Souvent	Souvent	Souvent	10	0	Déplacement de charges lourdes.;Horaire contraignant (trop long (> 9h/j), irrégulier, travail de nuit, etc.).;Climat psychologique délétère (p. ex. mauvaise entente avec un supérieur, patiente victime de "mobbing", etc.).;Exposition (potentielle) à des produits chimiques dangereux pour le fœtus.;Exposition (potentielle) aux radiations ionisantes.	Parfois	Oui	Parfois	Parfois	Parfois	Parfois	Oui, par indisponibilité de la part de l’employeur.;Autres?	Oui	L’employeur sous-estime les risques professionnels.;Absence d’une analyse de risques effectuée par un médecin du travail ou un spécialiste de la santé sécurité au travail (MSST).;L’employeur me demande un arrêt de travail plutôt qu’un avis d’inaptitude.	Par refus de la patiente.	Jamais ou rarement	Presque toujours ou toujours	Souvent	Parfois	Souvent	Jamais ou rarement	Jamais ou rarement	Parfois	Tout à fait d'accord	Pas d'accord	D'accord	Pas d'accord	Tout à fait d'accord	D'accord	D'accord	D'accord	D'accord	Non		Parce que je n’ai pas trouvé de médecin du travail disponible.;Parce que je ne connais pas de médecin du travail.	Oui	Oui
6	29	Femme	Oui	Assez bien	Presque toujours ou toujours	Presque toujours ou toujours	Presque toujours ou toujours	Presque toujours ou toujours	10	0	Déplacement de charges lourdes.;Mouvements et postures contraignants.;Station debout prolongée (p. ex. position accroupie ou penchée en avant fréquente et prolongée).;Horaire contraignant (trop long (> 9h/j), irrégulier, travail de nuit, etc.).;Travail stressant.	Parfois	Oui	Jamais ou rarement	Souvent	Souvent	Souvent	Non, pas spécialement.	Oui	Manque de collaboration de l’employeur.;L’employeur sous-estime les risques professionnels.;Méconnaissance de l’employeur de son obligation de payer 80% du salaire en cas d’inaptitude de la travailleuse enceinte.;L’employeur me demande un arrêt de travail plutôt qu’un avis d’inaptitude.	Par refus de la patiente.	Parfois	Parfois	Jamais ou rarement	Jamais ou rarement	Jamais ou rarement	Jamais ou rarement	Jamais ou rarement	Souvent	Tout à fait d'accord	Tout à fait d'accord	D'accord	D'accord	Pas d'accord	Pas d'accord	D'accord	D'accord	Pas d'accord	Oui	Pour gérer la situation car je ne suis pas compétent.;Pour obtenir des recommandations sur l’avis d’aptitude au poste de travail.;Pour effectuer l’analyse de risques du poste de travail de la travailleuse enceinte.		Oui	Oui
7	24.9	Homme	Oui	Assez bien	Presque toujours ou toujours	Souvent	Presque toujours ou toujours	Souvent	20	5	Déplacement de charges lourdes.;Station debout prolongée (p. ex. position accroupie ou penchée en avant fréquente et prolongée).;Horaire contraignant (trop long (> 9h/j), irrégulier, travail de nuit, etc.).;Climat psychologique délétère (p. ex. mauvaise entente avec un supérieur, patiente victime de "mobbing", etc.).;Exposition au bruit.	Parfois	Oui	Parfois	Parfois	Parfois	Souvent	Oui, par manque de temps de ma part.;Oui, en raison du secret professionnel.	Oui	Méconnaissance de l’employeur de son obligation de payer 80% du salaire en cas d’inaptitude de la travailleuse enceinte.;L’employeur me demande un arrêt de travail plutôt qu’un avis d’inaptitude.;Autres?	Par refus de la patiente.;Par manque de temps.;Autres?	Souvent	Parfois	Presque toujours ou toujours	Souvent	Jamais ou rarement	Parfois	Parfois	Souvent	Tout à fait d'accord	D'accord	Tout à fait d'accord	Pas d'accord	Tout à fait d'accord	D'accord	Tout à fait d'accord	D'accord	D'accord	Oui	Pour gérer la situation car je n’ai pas le temps.;Pour gérer la situation car je ne suis pas compétent.;Pour obtenir des recommandations sur l’avis d’aptitude au poste de travail.;Pour effectuer l’analyse de risques du poste de travail de la travailleuse enceinte.;Pour me couvrir légalement en cas de contestation.		Oui	Oui
8	11	Femme	Oui	Assez bien	Presque toujours ou toujours	Presque toujours ou toujours	Presque toujours ou toujours	Presque toujours ou toujours	50	0	Déplacement de charges lourdes.;Station debout prolongée (p. ex. position accroupie ou penchée en avant fréquente et prolongée).;Horaire contraignant (trop long (> 9h/j), irrégulier, travail de nuit, etc.).;Travail cadencé à la chaîne.	Parfois	Oui	Souvent	Souvent	Souvent	Souvent	Oui, par manque de temps de ma part.;Oui, par indisponibilité de la part de l’employeur.	Oui	Manque de collaboration de l’employeur.;L’employeur sous-estime les risques professionnels.;Méconnaissance de l’employeur de son obligation de payer 80% du salaire en cas d’inaptitude de la travailleuse enceinte.;Absence d’une analyse de risques effectuée par un médecin du travail ou un spécialiste de la santé sécurité au travail (MSST).;L’employeur me demande un arrêt de travail plutôt qu’un avi…	Par refus de la patiente.;Par manque de temps.;Ce n’est pas à moi de m’occuper des problématiques de travail de mes patientes mais plutôt au médecin du travail.	Parfois	Parfois	Parfois	Jamais ou rarement	Jamais ou rarement	Jamais ou rarement	Jamais ou rarement	Souvent	Tout à fait d'accord	D'accord	Pas d'accord	Pas d'accord	Tout à fait d'accord	Tout à fait d'accord	Tout à fait d'accord	Tout à fait d'accord	Pas d'accord	Oui	Pour obtenir des recommandations sur l’avis d’aptitude au poste de travail.		Oui	Oui
9	14.6	Femme	Oui	Assez bien	Presque toujours ou toujours	Parfois	Presque toujours ou toujours	Presque toujours ou toujours	10	15	Déplacement de charges lourdes.;Station debout prolongée (p. ex. position accroupie ou penchée en avant fréquente et prolongée).;Horaire contraignant (trop long (> 9h/j), irrégulier, travail de nuit, etc.).;Climat psychologique délétère (p. ex. mauvaise entente avec un supérieur, patiente victime de "mobbing", etc.).;Travail stressant.	Parfois	Oui	Parfois	Parfois	Parfois	Parfois	Oui, par manque de temps de ma part.	Oui	Manque de collaboration de l’employeur.;Absence d’une analyse de risques effectuée par un médecin du travail ou un spécialiste de la santé sécurité au travail (MSST).;L’employeur me demande un arrêt de travail plutôt qu’un avis d’inaptitude.;L’employeur invoque des difficultés économiques.	Par refus de la patiente.;Par manque de temps.;Par manque d’expérience et de compétence.;Ce n’est pas à moi de m’occuper des problématiques de travail de mes patientes mais plutôt au médecin du travail.	Parfois	Souvent	Presque toujours ou toujours	Souvent	Jamais ou rarement	Jamais ou rarement	Parfois	Parfois	D'accord	Tout à fait d'accord	D'accord	D'accord	Tout à fait d'accord	Tout à fait d'accord	Tout à fait d'accord	Tout à fait d'accord	Tout à fait d'accord	Oui	Pour gérer la situation car je n’ai pas le temps.;Pour gérer la situation car je ne suis pas compétent.;Pour obtenir des recommandations sur l’avis d’aptitude au poste de travail.;Pour effectuer l’analyse de risques du poste de travail de la travailleuse enceinte.		Oui	Oui
10	14.1	Femme	Oui	Assez bien	Presque toujours ou toujours	Presque toujours ou toujours	Presque toujours ou toujours	Presque toujours ou toujours	20	12	Déplacement de charges lourdes.;Station debout prolongée (p. ex. position accroupie ou penchée en avant fréquente et prolongée).;Climat psychologique délétère (p. ex. mauvaise entente avec un supérieur, patiente victime de "mobbing", etc.).;Travail stressant.;Travail cadencé à la chaîne.	Souvent	Non								Autres?	Souvent	Souvent	Presque toujours ou toujours	Jamais ou rarement	Presque toujours ou toujours	Presque toujours ou toujours	Souvent	Souvent	Tout à fait d'accord	Pas du tout d'accord	Pas d'accord	Pas d'accord	Tout à fait d'accord	Tout à fait d'accord	Tout à fait d'accord	Pas du tout d'accord	Pas d'accord	Oui	Pour gérer la situation car je ne suis pas compétent.;Pour obtenir des recommandations sur l’avis d’aptitude au poste de travail.;Pour effectuer l’analyse de risques du poste de travail de la travailleuse enceinte.		Non
11	18.2	Homme	Oui	Assez bien	Presque toujours ou toujours	Presque toujours ou toujours	Presque toujours ou toujours	Souvent	30	20	Déplacement de charges lourdes.;Station debout prolongée (p. ex. position accroupie ou penchée en avant fréquente et prolongée).;Horaire contraignant (trop long (> 9h/j), irrégulier, travail de nuit, etc.).;Climat psychologique délétère (p. ex. mauvaise entente avec un supérieur, patiente victime de "mobbing", etc.).;Travail stressant.	Parfois	Oui	Parfois	Parfois	Parfois	Souvent	Oui, par indisponibilité de la part de l’employeur.;Oui, en raison du secret professionnel.	Oui	Méconnaissance de l’employeur de son obligation de payer 80% du salaire en cas d’inaptitude de la travailleuse enceinte.;L’employeur me demande un arrêt de travail plutôt qu’un avis d’inaptitude.	Par refus de la patiente.	Parfois	Souvent	Souvent	Souvent	Jamais ou rarement	Jamais ou rarement	Jamais ou rarement	Presque toujours ou toujours	D'accord	Pas d'accord	D'accord	D'accord	D'accord	Tout à fait d'accord	Tout à fait d'accord	D'accord	D'accord	Oui	Pour gérer la situation car je n’ai pas le temps.;Pour gérer la situation car je ne suis pas compétent.;Pour me couvrir légalement en cas de contestation.		Non
12	29	Femme	Oui	Assez bien	Presque toujours ou toujours	Presque toujours ou toujours	Presque toujours ou toujours	Parfois	20	0	Déplacement de charges lourdes.;Mouvements et postures contraignants.;Station debout prolongée (p. ex. position accroupie ou penchée en avant fréquente et prolongée).;Horaire contraignant (trop long (> 9h/j), irrégulier, travail de nuit, etc.).;Climat psychologique délétère (p. ex. mauvaise entente avec un supérieur, patiente victime de "mobbing", etc.).	Jamais ou rarement	Oui	Parfois	Jamais ou rarement	Jamais ou rarement	Parfois	Oui, par manque de temps de ma part.;Oui, par indisponibilité de la part de l’employeur.	Oui	Méconnaissance de l’employeur de son obligation de payer 80% du salaire en cas d’inaptitude de la travailleuse enceinte.;Absence d’une analyse de risques effectuée par un médecin du travail ou un spécialiste de la santé sécurité au travail (MSST).;L’employeur me demande un arrêt de travail plutôt qu’un avis d’inaptitude.;L’employeur invoque des difficultés économiques.	Par manque de temps.;Par manque d’expérience et de compétence.;Ce n’est pas à moi de m’occuper des problématiques de travail de mes patientes mais plutôt au médecin du travail.	Jamais ou rarement	Presque toujours ou toujours	Presque toujours ou toujours	Presque toujours ou toujours	Souvent	Presque toujours ou toujours	Presque toujours ou toujours	Presque toujours ou toujours	Tout à fait d'accord	Tout à fait d'accord	Tout à fait d'accord	D'accord	Tout à fait d'accord	Tout à fait d'accord	Tout à fait d'accord	Pas d'accord	Tout à fait d'accord	Non			Non
13	16.5	Homme	Oui	Un peu	Presque toujours ou toujours	Presque toujours ou toujours	Presque toujours ou toujours	Parfois	5	1	Déplacement de charges lourdes.;Station debout prolongée (p. ex. position accroupie ou penchée en avant fréquente et prolongée).;Horaire contraignant (trop long (> 9h/j), irrégulier, travail de nuit, etc.).;Climat psychologique délétère (p. ex. mauvaise entente avec un supérieur, patiente victime de "mobbing", etc.).;Travail stressant.	Presque toujours ou toujours	Oui	Jamais ou rarement	Jamais ou rarement	Jamais ou rarement	Jamais ou rarement	Non, pas spécialement.	Non		Par refus de la patiente.	Parfois	Presque toujours ou toujours	Presque toujours ou toujours	Parfois	Parfois	Parfois	Jamais ou rarement	Parfois	Tout à fait d'accord	Pas du tout d'accord	D'accord	D'accord	Tout à fait d'accord	D'accord	D'accord	D'accord	D'accord	Oui	Pour obtenir des recommandations sur l’avis d’aptitude au poste de travail.;Pour effectuer l’analyse de risques du poste de travail de la travailleuse enceinte.		Non
14	30.7	Femme	Oui	Un peu	Presque toujours ou toujours	Souvent	Souvent	Presque toujours ou toujours	10	0	Horaire contraignant (trop long (> 9h/j), irrégulier, travail de nuit, etc.).;Climat psychologique délétère (p. ex. mauvaise entente avec un supérieur, patiente victime de "mobbing", etc.).;Travail stressant.	Jamais ou rarement	Oui	Parfois	Presque toujours ou toujours	Jamais ou rarement	Presque toujours ou toujours	Non, pas spécialement.	Non		Par manque d’expérience et de compétence.;Je n’y ai pas pensé.	Jamais ou rarement	Presque toujours ou toujours	Presque toujours ou toujours	Souvent	Presque toujours ou toujours	Souvent	Presque toujours ou toujours	Souvent	Tout à fait d'accord	D'accord	Tout à fait d'accord	Tout à fait d'accord	Tout à fait d'accord	Pas d'accord	D'accord	Pas du tout d'accord	D'accord	Non		Parce que je ne connais pas de médecin du travail.;Parce que je n’y ai jamais pensé.	Oui	Oui
15	10.3	Homme	Oui	Un peu	Presque toujours ou toujours	Parfois	Souvent	Souvent	20	0	Déplacement de charges lourdes.;Horaire contraignant (trop long (> 9h/j), irrégulier, travail de nuit, etc.).;Climat psychologique délétère (p. ex. mauvaise entente avec un supérieur, patiente victime de "mobbing", etc.).;Travail stressant.;Exposition (potentielle) à des microorganismes.	Parfois	Non								Par refus de la patiente.	Jamais ou rarement	Jamais ou rarement	Parfois	Jamais ou rarement	Parfois	Parfois	Jamais ou rarement	Parfois	Tout à fait d'accord	D'accord	Tout à fait d'accord	D'accord	Tout à fait d'accord	Tout à fait d'accord	Tout à fait d'accord	D'accord	D'accord	Non		Autres?	Oui	Oui
16	34	Homme	Oui	Assez bien	Presque toujours ou toujours	Presque toujours ou toujours	Presque toujours ou toujours	Presque toujours ou toujours	10	10	Déplacement de charges lourdes.;Mouvements et postures contraignants.;Station debout prolongée (p. ex. position accroupie ou penchée en avant fréquente et prolongée).;Climat psychologique délétère (p. ex. mauvaise entente avec un supérieur, patiente victime de "mobbing", etc.).;Travail stressant.	Presque toujours ou toujours	Oui	Souvent	Souvent	Presque toujours ou toujours	Presque toujours ou toujours	Oui, par manque de temps de ma part.;Oui, par indisponibilité de la part de l’employeur.	Oui	Manque de collaboration de l’employeur.;Méconnaissance de l’employeur de son obligation de payer 80% du salaire en cas d’inaptitude de la travailleuse enceinte.;L’employeur me demande un arrêt de travail plutôt qu’un avis d’inaptitude.;L’employeur invoque des difficultés économiques.	Par refus de la patiente.;Par manque de temps.;Autres?	Presque toujours ou toujours	Parfois	Souvent	Presque toujours ou toujours	Jamais ou rarement	Jamais ou rarement	Jamais ou rarement	Souvent	D'accord	Tout à fait d'accord	Tout à fait d'accord	Tout à fait d'accord	D'accord	Tout à fait d'accord	Tout à fait d'accord	D'accord	D'accord	Non		Parce que je ne connais pas de médecin du travail.;Parce que je n’y ai jamais pensé.	Oui	Oui
17	13.1	Femme	Oui	Assez bien	Presque toujours ou toujours	Parfois	Jamais ou rarement	Jamais ou rarement	10	5	Déplacement de charges lourdes.;Station debout prolongée (p. ex. position accroupie ou penchée en avant fréquente et prolongée).;Horaire contraignant (trop long (> 9h/j), irrégulier, travail de nuit, etc.).	Parfois	Oui	Parfois	Parfois	Parfois	Parfois	Oui, par manque de temps de ma part.;Oui, par indisponibilité de la part de l’employeur.	Oui	Manque de collaboration de l’employeur.;Méconnaissance de l’employeur de son obligation de payer 80% du salaire en cas d’inaptitude de la travailleuse enceinte.;Absence d’une analyse de risques effectuée par un médecin du travail ou un spécialiste de la santé sécurité au travail (MSST).;L’employeur me demande un arrêt de travail plutôt qu’un avis d’inaptitude.	Autres?	Souvent	Jamais ou rarement	Parfois	Jamais ou rarement	Jamais ou rarement	Souvent	Presque toujours ou toujours	Presque toujours ou toujours	Tout à fait d'accord	D'accord	D'accord	Pas du tout d'accord	Tout à fait d'accord	D'accord	D'accord	Pas d'accord	Tout à fait d'accord	Oui	Pour gérer la situation car je n’ai pas le temps.;Pour gérer la situation car je ne suis pas compétent.;Pour obtenir des recommandations sur l’avis d’aptitude au poste de travail.;Pour effectuer l’analyse de risques du poste de travail de la travailleuse enceinte.;Pour me couvrir légalement en cas de contestation.		Non
18	6	Femme	Non
19	30.9	Homme	Oui	Assez bien	Presque toujours ou toujours	Parfois	Jamais ou rarement	Souvent	40	5	Déplacement de charges lourdes.;Station debout prolongée (p. ex. position accroupie ou penchée en avant fréquente et prolongée).;Horaire contraignant (trop long (> 9h/j), irrégulier, travail de nuit, etc.).;Climat psychologique délétère (p. ex. mauvaise entente avec un supérieur, patiente victime de "mobbing", etc.).;Travail stressant.	Souvent	Oui	Souvent	Jamais ou rarement	Parfois	Souvent	Oui, par manque de temps de ma part.	Oui	L’employeur me demande un arrêt de travail plutôt qu’un avis d’inaptitude.	Je n’y ai pas pensé.	Souvent	Souvent	Parfois	Parfois	Jamais ou rarement	Jamais ou rarement	Jamais ou rarement	Presque toujours ou toujours	Tout à fait d'accord	Pas d'accord	Tout à fait d'accord	Tout à fait d'accord	D'accord	Pas du tout d'accord	Tout à fait d'accord	D'accord	Pas d'accord	Non		Parce que je ne connais pas de médecin du travail.	Non
20	25	Femme	Oui	Assez bien	Presque toujours ou toujours	Presque toujours ou toujours	Presque toujours ou toujours	Presque toujours ou toujours	30	2	Déplacement de charges lourdes.;Station debout prolongée (p. ex. position accroupie ou penchée en avant fréquente et prolongée).;Horaire contraignant (trop long (> 9h/j), irrégulier, travail de nuit, etc.).;Travail stressant.;Travail cadencé à la chaîne.	Parfois	Oui	Jamais ou rarement	Jamais ou rarement	Jamais ou rarement	Parfois	Oui, par manque de temps de ma part.	Oui	L’employeur me demande un arrêt de travail plutôt qu’un avis d’inaptitude.	Par manque de temps.;Ce n’est pas à moi de m’occuper des problématiques de travail de mes patientes mais plutôt au médecin du travail.	Jamais ou rarement	Presque toujours ou toujours	Jamais ou rarement	Parfois	Jamais ou rarement	Presque toujours ou toujours	Presque toujours ou toujours	Presque toujours ou toujours	D'accord	Tout à fait d'accord	D'accord	D'accord	Tout à fait d'accord	Tout à fait d'accord	Tout à fait d'accord	D'accord	Pas du tout d'accord	Oui	Pour gérer la situation car je ne suis pas compétent.;Pour obtenir des recommandations sur l’avis d’aptitude au poste de travail.;Pour effectuer l’analyse de risques du poste de travail de la travailleuse enceinte.		Oui	Oui
21	15.2	Femme	Oui	Assez bien	Presque toujours ou toujours	Presque toujours ou toujours	Souvent	Parfois	10	10	Déplacement de charges lourdes.;Mouvements et postures contraignants.;Station debout prolongée (p. ex. position accroupie ou penchée en avant fréquente et prolongée).;Exposition (potentielle) à des microorganismes.;Exposition (potentielle) à des produits chimiques dangereux pour le fœtus.	Presque toujours ou toujours	Oui	Parfois	Parfois	Parfois	Parfois	Non, pas spécialement.	Non		Par refus de la patiente.	Souvent	Parfois	Parfois	Jamais ou rarement	Jamais ou rarement	Jamais ou rarement	Jamais ou rarement	Parfois	D'accord	D'accord	D'accord	D'accord	Pas d'accord	Tout à fait d'accord	D'accord	D'accord	D'accord	Oui	Pour gérer la situation car je ne suis pas compétent.;Pour effectuer l’analyse de risques du poste de travail de la travailleuse enceinte.;Pour me couvrir légalement en cas de contestation.		Oui	Oui
22	24	Homme	Oui	Un peu	Presque toujours ou toujours	Presque toujours ou toujours	Presque toujours ou toujours	Parfois	50	0	Déplacement de charges lourdes.;Mouvements et postures contraignants.;Station debout prolongée (p. ex. position accroupie ou penchée en avant fréquente et prolongée).;Horaire contraignant (trop long (> 9h/j), irrégulier, travail de nuit, etc.).;Travail stressant.	Jamais ou rarement	Oui	Jamais ou rarement	Parfois	Jamais ou rarement	Jamais ou rarement	Oui, en raison du secret professionnel.		L’employeur me demande un arrêt de travail plutôt qu’un avis d’inaptitude.	Par refus de la patiente.;Par respect du secret médical.	Jamais ou rarement	Presque toujours ou toujours	Presque toujours ou toujours	Parfois	Jamais ou rarement	Jamais ou rarement	Parfois	Jamais ou rarement	Tout à fait d'accord	Tout à fait d'accord	D'accord	Pas d'accord	D'accord	D'accord	Tout à fait d'accord	D'accord	Pas d'accord	Non		Parce que je ne connais pas de médecin du travail.	Non
23	15		Oui	Un peu	Presque toujours ou toujours	Parfois	Parfois	Souvent	20	1	Déplacement de charges lourdes.;Mouvements et postures contraignants.;Station debout prolongée (p. ex. position accroupie ou penchée en avant fréquente et prolongée).;Horaire contraignant (trop long (> 9h/j), irrégulier, travail de nuit, etc.).;Climat psychologique délétère (p. ex. mauvaise entente avec un supérieur, patiente victime de "mobbing", etc.).	Parfois	Non								Par manque de temps.;Par manque d’expérience et de compétence.;Ce n’est pas à moi de m’occuper des problématiques de travail de mes patientes mais plutôt au médecin du travail.	Jamais ou rarement	Souvent	Souvent	Presque toujours ou toujours	Presque toujours ou toujours	Presque toujours ou toujours	Presque toujours ou toujours	Parfois	Pas d'accord	D'accord	Tout à fait d'accord	Tout à fait d'accord	Tout à fait d'accord	Tout à fait d'accord	Tout à fait d'accord	Pas d'accord	Tout à fait d'accord	Non		Parce que je n’ai pas le temps de l’orienter.;Parce que je ne connais pas de médecin du travail.;Parce que je n’y ai jamais pensé.	Non
24	16.9	Femme	Oui	Assez bien	Presque toujours ou toujours	Presque toujours ou toujours	Presque toujours ou toujours	Parfois	10	0	Déplacement de charges lourdes.;Mouvements et postures contraignants.;Horaire contraignant (trop long (> 9h/j), irrégulier, travail de nuit, etc.).;Climat psychologique délétère (p. ex. mauvaise entente avec un supérieur, patiente victime de "mobbing", etc.).;Travail stressant.	Presque toujours ou toujours	Non								Par manque de temps.;Par manque d’expérience et de compétence.;Autres?	Presque toujours ou toujours	Jamais ou rarement	Jamais ou rarement	Jamais ou rarement	Jamais ou rarement	Jamais ou rarement	Jamais ou rarement	Presque toujours ou toujours	Tout à fait d'accord	D'accord	Tout à fait d'accord	Tout à fait d'accord	Tout à fait d'accord	D'accord	D'accord	Tout à fait d'accord	Pas d'accord	Oui	Pour gérer la situation car je n’ai pas le temps.;Pour obtenir des recommandations sur l’avis d’aptitude au poste de travail.;Pour effectuer l’analyse de risques du poste de travail de la travailleuse enceinte.		Oui	Oui
25	60	Femme	Oui	Assez bien	Presque toujours ou toujours	Presque toujours ou toujours	Presque toujours ou toujours	Presque toujours ou toujours	5	100	Déplacement de charges lourdes.;Station debout prolongée (p. ex. position accroupie ou penchée en avant fréquente et prolongée).;Climat psychologique délétère (p. ex. mauvaise entente avec un supérieur, patiente victime de "mobbing", etc.).;Travail stressant.;Travail cadencé à la chaîne.	Souvent	Non								Par manque de temps.;Par manque d’expérience et de compétence.	Parfois	Parfois	Presque toujours ou toujours	Parfois	Souvent	Souvent	Parfois	Parfois	Tout à fait d'accord	D'accord	D'accord	Tout à fait d'accord	D'accord	Tout à fait d'accord	Tout à fait d'accord	Pas d'accord	D'accord	Non		Parce que je ne connais pas de médecin du travail.	Oui	Oui
26	33		Oui	Très bien	Presque toujours ou toujours	Parfois	Parfois	Parfois	30	1	Déplacement de charges lourdes.;Station debout prolongée (p. ex. position accroupie ou penchée en avant fréquente et prolongée).;Horaire contraignant (trop long (> 9h/j), irrégulier, travail de nuit, etc.).;Climat psychologique délétère (p. ex. mauvaise entente avec un supérieur, patiente victime de "mobbing", etc.).;Exposition au froid ou au chaud.	Parfois	Non								Par manque d’expérience et de compétence.;Je n’y ai pas pensé.	Parfois	Souvent	Souvent	Jamais ou rarement	Souvent	Jamais ou rarement	Presque toujours ou toujours	Souvent	Tout à fait d'accord	D'accord	Tout à fait d'accord	D'accord	Tout à fait d'accord	D'accord	Tout à fait d'accord	D'accord	D'accord	Non		Parce que je ne connais pas de médecin du travail.;Parce que je n’y ai jamais pensé.	Non
27	7	Femme	Oui	Assez bien	Presque toujours ou toujours	Presque toujours ou toujours	Presque toujours ou toujours	Presque toujours ou toujours	50	2	Déplacement de charges lourdes.;Mouvements et postures contraignants.;Station debout prolongée (p. ex. position accroupie ou penchée en avant fréquente et prolongée).;Horaire contraignant (trop long (> 9h/j), irrégulier, travail de nuit, etc.).;Climat psychologique délétère (p. ex. mauvaise entente avec un supérieur, patiente victime de "mobbing", etc.).	Presque toujours ou toujours	Non								Par refus de la patiente.;Par respect du secret médical.	Presque toujours ou toujours	Jamais ou rarement	Jamais ou rarement	Jamais ou rarement	Jamais ou rarement	Jamais ou rarement	Jamais ou rarement	Presque toujours ou toujours	Tout à fait d'accord	Pas d'accord	Tout à fait d'accord	Tout à fait d'accord	Tout à fait d'accord	Tout à fait d'accord	Tout à fait d'accord	Tout à fait d'accord	Tout à fait d'accord	Oui	Pour effectuer l’analyse de risques du poste de travail de la travailleuse enceinte.;Pour me couvrir légalement en cas de contestation.		Oui	Oui
28	13	Femme	Oui	Assez bien	Presque toujours ou toujours	Presque toujours ou toujours	Presque toujours ou toujours	Presque toujours ou toujours	10	0	Déplacement de charges lourdes.;Mouvements et postures contraignants.;Station debout prolongée (p. ex. position accroupie ou penchée en avant fréquente et prolongée).;Horaire contraignant (trop long (> 9h/j), irrégulier, travail de nuit, etc.).;Climat psychologique délétère (p. ex. mauvaise entente avec un supérieur, patiente victime de "mobbing", etc.).	Parfois	Oui	Parfois	Parfois	Parfois	Souvent	Oui, par manque de temps de ma part.;Oui, par indisponibilité de la part de l’employeur.	Oui	Manque de collaboration de l’employeur.;L’employeur sous-estime les risques professionnels.;Méconnaissance de l’employeur de son obligation de payer 80% du salaire en cas d’inaptitude de la travailleuse enceinte.;Absence d’une analyse de risques effectuée par un médecin du travail ou un spécialiste de la santé sécurité au travail (MSST).;L’employeur me demande un arrêt de travail plutôt qu’un avi…	Par refus de la patiente.;Par manque de temps.	Parfois	Souvent	Souvent	Souvent	Parfois	Souvent	Souvent	Souvent	Tout à fait d'accord	D'accord	Tout à fait d'accord	Pas d'accord	Tout à fait d'accord	D'accord	Tout à fait d'accord	D'accord	Tout à fait d'accord	Oui	Pour gérer la situation car je n’ai pas le temps.;Pour gérer la situation car je ne suis pas compétent.;Pour effectuer l’analyse de risques du poste de travail de la travailleuse enceinte.		Non
29	12.6	Femme	Oui	Assez bien	Presque toujours ou toujours	Souvent	Parfois	Parfois	18	0	Déplacement de charges lourdes.;Mouvements et postures contraignants.;Station debout prolongée (p. ex. position accroupie ou penchée en avant fréquente et prolongée).;Horaire contraignant (trop long (> 9h/j), irrégulier, travail de nuit, etc.).;Climat psychologique délétère (p. ex. mauvaise entente avec un supérieur, patiente victime de "mobbing", etc.).	Souvent	Oui	Parfois	Parfois	Souvent	Parfois	Oui, par manque de temps de ma part.;Oui, par indisponibilité de la part de l’employeur.	Oui	Manque de collaboration de l’employeur.;L’employeur sous-estime les risques professionnels.;Méconnaissance de l’employeur de son obligation de payer 80% du salaire en cas d’inaptitude de la travailleuse enceinte.;Absence d’une analyse de risques effectuée par un médecin du travail ou un spécialiste de la santé sécurité au travail (MSST).;L’employeur me demande un arrêt de travail plutôt qu’un avi…	Autres?	Presque toujours ou toujours	Jamais ou rarement	Souvent	Parfois	Jamais ou rarement	Jamais ou rarement	Jamais ou rarement	Presque toujours ou toujours	Tout à fait d'accord	Tout à fait d'accord	Tout à fait d'accord	Tout à fait d'accord	D'accord	Tout à fait d'accord	Tout à fait d'accord	D'accord	D'accord	Oui	Pour obtenir des recommandations sur l’avis d’aptitude au poste de travail.;Pour effectuer l’analyse de risques du poste de travail de la travailleuse enceinte.		Oui	Oui
30	20	Homme	Oui	Assez bien	Presque toujours ou toujours	Jamais ou rarement	Souvent	Presque toujours ou toujours	20	0	Déplacement de charges lourdes.;Station debout prolongée (p. ex. position accroupie ou penchée en avant fréquente et prolongée).;Horaire contraignant (trop long (> 9h/j), irrégulier, travail de nuit, etc.).;Climat psychologique délétère (p. ex. mauvaise entente avec un supérieur, patiente victime de "mobbing", etc.).;Travail stressant.	Jamais ou rarement	Non								Autres?	Jamais ou rarement	Presque toujours ou toujours	Jamais ou rarement	Jamais ou rarement	Presque toujours ou toujours	Jamais ou rarement	Parfois	Presque toujours ou toujours	Tout à fait d'accord	D'accord	Tout à fait d'accord	D'accord	Tout à fait d'accord	D'accord	Tout à fait d'accord	D'accord	Pas du tout d'accord	Non		Parce que je ne connais pas de médecin du travail.;Parce que je n’y ai jamais pensé.	Non
31
32	14	Femme	Oui	Assez bien	Presque toujours ou toujours	Presque toujours ou toujours	Presque toujours ou toujours	Souvent	10	1	Déplacement de charges lourdes.;Mouvements et postures contraignants.;Station debout prolongée (p. ex. position accroupie ou penchée en avant fréquente et prolongée).;Horaire contraignant (trop long (> 9h/j), irrégulier, travail de nuit, etc.).;Climat psychologique délétère (p. ex. mauvaise entente avec un supérieur, patiente victime de "mobbing", etc.).	Jamais ou rarement	Oui	Parfois	Parfois	Jamais ou rarement	Parfois	Oui, par manque de temps de ma part.;Autres?	Oui	Manque de collaboration de l’employeur.;L’employeur sous-estime les risques professionnels.;Méconnaissance de l’employeur de son obligation de payer 80% du salaire en cas d’inaptitude de la travailleuse enceinte.;Absence d’une analyse de risques effectuée par un médecin du travail ou un spécialiste de la santé sécurité au travail (MSST).;L’employeur me demande un arrêt de travail plutôt qu’un avi…	Par refus de la patiente.;Par manque de temps.;Autres?	Jamais ou rarement	Presque toujours ou toujours	Presque toujours ou toujours	Presque toujours ou toujours	Presque toujours ou toujours	Jamais ou rarement	Jamais ou rarement	Parfois	Tout à fait d'accord	Tout à fait d'accord	Tout à fait d'accord	D'accord	Pas d'accord	Tout à fait d'accord	D'accord	D'accord	D'accord	Oui	Pour gérer la situation car je n’ai pas le temps.;Pour obtenir des recommandations sur l’avis d’aptitude au poste de travail.		Oui	Oui
33	8	Femme	Oui	Très bien	Presque toujours ou toujours	Presque toujours ou toujours	Presque toujours ou toujours	Souvent	30	2	Déplacement de charges lourdes.;Station debout prolongée (p. ex. position accroupie ou penchée en avant fréquente et prolongée).;Horaire contraignant (trop long (> 9h/j), irrégulier, travail de nuit, etc.).;Travail stressant.;Exposition au froid ou au chaud.	Presque toujours ou toujours	Oui	Parfois	Parfois	Parfois	Parfois	Oui, par manque de temps de ma part.;Oui, par indisponibilité de la part de l’employeur.	Oui	Manque de collaboration de l’employeur.;L’employeur sous-estime les risques professionnels.;Méconnaissance de l’employeur de son obligation de payer 80% du salaire en cas d’inaptitude de la travailleuse enceinte.;Absence d’une analyse de risques effectuée par un médecin du travail ou un spécialiste de la santé sécurité au travail (MSST).;L’employeur me demande un arrêt de travail plutôt qu’un avi…	Par refus de la patiente.	Presque toujours ou toujours	Jamais ou rarement	Jamais ou rarement	Jamais ou rarement	Jamais ou rarement	Jamais ou rarement	Jamais ou rarement	Parfois	D'accord	D'accord	Tout à fait d'accord	D'accord	Pas d'accord	Tout à fait d'accord	Tout à fait d'accord	Tout à fait d'accord	D'accord	Oui	Pour obtenir des recommandations sur l’avis d’aptitude au poste de travail.;Pour effectuer l’analyse de risques du poste de travail de la travailleuse enceinte.		Oui	Oui
34	3	Femme	Non
35	23.8		Oui	Assez bien	Presque toujours ou toujours	Souvent	Souvent	Souvent	10	0	Déplacement de charges lourdes.;Station debout prolongée (p. ex. position accroupie ou penchée en avant fréquente et prolongée).;Horaire contraignant (trop long (> 9h/j), irrégulier, travail de nuit, etc.).;Climat psychologique délétère (p. ex. mauvaise entente avec un supérieur, patiente victime de "mobbing", etc.).;Travail stressant.	Jamais ou rarement	Oui	Jamais ou rarement	Parfois	Jamais ou rarement	Jamais ou rarement	Oui, par manque de temps de ma part.;Oui, par indisponibilité de la part de l’employeur.	Non		Ce n’est pas à moi de m’occuper des problématiques de travail de mes patientes mais plutôt au médecin du travail.	Parfois	Parfois	Parfois	Souvent	Parfois	Jamais ou rarement	Jamais ou rarement	Parfois	D'accord	Pas d'accord	Pas d'accord	D'accord	Tout à fait d'accord	D'accord	D'accord	Pas d'accord	D'accord	Oui	Pour effectuer l’analyse de risques du poste de travail de la travailleuse enceinte.		Non
36	6		Oui	Un peu	Presque toujours ou toujours	Presque toujours ou toujours	Presque toujours ou toujours	Presque toujours ou toujours	30	5	Déplacement de charges lourdes.;Mouvements et postures contraignants.;Station debout prolongée (p. ex. position accroupie ou penchée en avant fréquente et prolongée).;Horaire contraignant (trop long (> 9h/j), irrégulier, travail de nuit, etc.).;Climat psychologique délétère (p. ex. mauvaise entente avec un supérieur, patiente victime de "mobbing", etc.).	Parfois	Oui	Parfois	Parfois	Parfois	Parfois	Oui, en raison du secret professionnel.	Non		Par manque de temps.	Parfois	Souvent	Jamais ou rarement	Jamais ou rarement	Jamais ou rarement	Parfois	Parfois	Parfois	D'accord	Pas d'accord	D'accord	D'accord	D'accord	D'accord	D'accord	D'accord	Pas d'accord	Oui	Pour gérer la situation car je ne suis pas compétent.		Non
37	26	Homme	Oui	Assez bien	Presque toujours ou toujours	Presque toujours ou toujours	Presque toujours ou toujours	Souvent	20	0	Déplacement de charges lourdes.;Mouvements et postures contraignants.;Station debout prolongée (p. ex. position accroupie ou penchée en avant fréquente et prolongée).;Climat psychologique délétère (p. ex. mauvaise entente avec un supérieur, patiente victime de "mobbing", etc.).;Travail cadencé à la chaîne.	Jamais ou rarement	Oui	Parfois	Jamais ou rarement	Jamais ou rarement	Souvent	Oui, par indisponibilité de la part de l’employeur.	Oui	Manque de collaboration de l’employeur.;L’employeur sous-estime les risques professionnels.;Méconnaissance de l’employeur de son obligation de payer 80% du salaire en cas d’inaptitude de la travailleuse enceinte.;Absence d’une analyse de risques effectuée par un médecin du travail ou un spécialiste de la santé sécurité au travail (MSST).;L’employeur me demande un arrêt de travail plutôt qu’un avi…	Par refus de la patiente.	Jamais ou rarement	Parfois	Souvent	Souvent	Jamais ou rarement	Jamais ou rarement	Jamais ou rarement	Presque toujours ou toujours	Tout à fait d'accord	Pas d'accord	D'accord	D'accord	Pas d'accord	D'accord	D'accord	D'accord	D'accord	Non		Parce que je n’ai pas trouvé de médecin du travail disponible.	Oui	Oui
38	36.2	Homme	Oui	Assez bien	Presque toujours ou toujours	Presque toujours ou toujours	Presque toujours ou toujours	Presque toujours ou toujours	10	0	Déplacement de charges lourdes.;Mouvements et postures contraignants.;Station debout prolongée (p. ex. position accroupie ou penchée en avant fréquente et prolongée).;Horaire contraignant (trop long (> 9h/j), irrégulier, travail de nuit, etc.).;Travail stressant.	Jamais ou rarement	Oui	Jamais ou rarement	Jamais ou rarement	Jamais ou rarement	Jamais ou rarement	Non, pas spécialement.	Non		Autres?	Souvent	Souvent	Souvent	Parfois	Souvent	Jamais ou rarement	Parfois	Presque toujours ou toujours	Tout à fait d'accord	D'accord	D'accord	D'accord	Pas d'accord	D'accord	Pas d'accord	D'accord	D'accord	Non		Parce que je peux gérer la situation de façon autonome.	Non
39	18	Femme	Oui	Pas du tout	Presque toujours ou toujours	Souvent	Presque toujours ou toujours	Presque toujours ou toujours	25	1	Mouvements et postures contraignants.;Station debout prolongée (p. ex. position accroupie ou penchée en avant fréquente et prolongée).;Horaire contraignant (trop long (> 9h/j), irrégulier, travail de nuit, etc.).;Climat psychologique délétère (p. ex. mauvaise entente avec un supérieur, patiente victime de "mobbing", etc.).;Travail stressant.	Jamais ou rarement	Non								Par respect du secret médical.;Je n’y ai pas pensé.	Souvent	Souvent	Souvent	Jamais ou rarement	Souvent	Parfois	Parfois	Souvent	Tout à fait d'accord	Tout à fait d'accord	D'accord	D'accord	Tout à fait d'accord	D'accord	D'accord	Pas d'accord	D'accord	Non		Parce que je ne connais pas de médecin du travail.	Non
40	22	Femme	Oui	Assez bien	Presque toujours ou toujours	Presque toujours ou toujours	Presque toujours ou toujours	Presque toujours ou toujours	50	0	Déplacement de charges lourdes.;Mouvements et postures contraignants.;Station debout prolongée (p. ex. position accroupie ou penchée en avant fréquente et prolongée).;Climat psychologique délétère (p. ex. mauvaise entente avec un supérieur, patiente victime de "mobbing", etc.).;Travail stressant.	Jamais ou rarement	Non								Par manque de temps.;Par manque d’expérience et de compétence.;Ce n’est pas à moi de m’occuper des problématiques de travail de mes patientes mais plutôt au médecin du travail.	Parfois	Souvent	Presque toujours ou toujours	Souvent	Jamais ou rarement	Jamais ou rarement	Presque toujours ou toujours	Presque toujours ou toujours	Tout à fait d'accord	Tout à fait d'accord	Tout à fait d'accord	Tout à fait d'accord	Tout à fait d'accord	Pas d'accord	Tout à fait d'accord	Pas du tout d'accord	Tout à fait d'accord	Oui	Pour gérer la situation car je ne suis pas compétent.;Pour obtenir des recommandations sur l’avis d’aptitude au poste de travail.;Pour effectuer l’analyse de risques du poste de travail de la travailleuse enceinte.		Oui	Non
41	20	Homme	Oui	Assez bien	Presque toujours ou toujours	Presque toujours ou toujours	Presque toujours ou toujours	Souvent	10	100	Déplacement de charges lourdes.;Mouvements et postures contraignants.;Station debout prolongée (p. ex. position accroupie ou penchée en avant fréquente et prolongée).;Horaire contraignant (trop long (> 9h/j), irrégulier, travail de nuit, etc.).;Climat psychologique délétère (p. ex. mauvaise entente avec un supérieur, patiente victime de "mobbing", etc.).	Presque toujours ou toujours	Non								Ce n’est pas à moi de m’occuper des problématiques de travail de mes patientes mais plutôt au médecin du travail.	Jamais ou rarement	Jamais ou rarement	Jamais ou rarement	Jamais ou rarement	Jamais ou rarement	Jamais ou rarement	Presque toujours ou toujours	Presque toujours ou toujours	Tout à fait d'accord	Pas d'accord	Pas d'accord	Pas d'accord	Tout à fait d'accord	Pas du tout d'accord	D'accord	Pas d'accord	D'accord	Oui	Pour effectuer l’analyse de risques du poste de travail de la travailleuse enceinte.		Non
42	31.5	Homme	Oui	Assez bien	Presque toujours ou toujours	Souvent	Presque toujours ou toujours	Parfois	30	5	Déplacement de charges lourdes.;Station debout prolongée (p. ex. position accroupie ou penchée en avant fréquente et prolongée).;Horaire contraignant (trop long (> 9h/j), irrégulier, travail de nuit, etc.).;Climat psychologique délétère (p. ex. mauvaise entente avec un supérieur, patiente victime de "mobbing", etc.).;Travail stressant.	Parfois	Oui	Parfois	Jamais ou rarement	Parfois	Parfois	Oui, par manque de temps de ma part.;Oui, par indisponibilité de la part de l’employeur.	Non		Par refus de la patiente.;Par manque d’expérience et de compétence.;Ce n’est pas à moi de m’occuper des problématiques de travail de mes patientes mais plutôt au médecin du travail.	Presque toujours ou toujours	Souvent	Souvent	Jamais ou rarement	Jamais ou rarement	Parfois	Souvent	Souvent	Tout à fait d'accord	D'accord	Tout à fait d'accord	D'accord	D'accord	D'accord	D'accord	D'accord	D'accord	Oui	Pour gérer la situation car je ne suis pas compétent.;Pour obtenir des recommandations sur l’avis d’aptitude au poste de travail.;Pour effectuer l’analyse de risques du poste de travail de la travailleuse enceinte.		Oui	Oui
43	3	Femme	Oui	Un peu	Presque toujours ou toujours	Souvent	Souvent	Parfois	50	0	Déplacement de charges lourdes.;Mouvements et postures contraignants.;Station debout prolongée (p. ex. position accroupie ou penchée en avant fréquente et prolongée).;Horaire contraignant (trop long (> 9h/j), irrégulier, travail de nuit, etc.).;Climat psychologique délétère (p. ex. mauvaise entente avec un supérieur, patiente victime de "mobbing", etc.).
44	17	Femme	Oui	Assez bien	Presque toujours ou toujours	Presque toujours ou toujours	Presque toujours ou toujours	Presque toujours ou toujours	10	0	Horaire contraignant (trop long (> 9h/j), irrégulier, travail de nuit, etc.).;Climat psychologique délétère (p. ex. mauvaise entente avec un supérieur, patiente victime de "mobbing", etc.).;Travail stressant.;Exposition (potentielle) à des produits chimiques dangereux pour le fœtus.;Exposition (potentielle) aux radiations ionisantes.	Parfois	Non									Jamais ou rarement	Presque toujours ou toujours	Presque toujours ou toujours	Parfois	Presque toujours ou toujours	Parfois	Jamais ou rarement	Jamais ou rarement	Tout à fait d'accord	Tout à fait d'accord	Tout à fait d'accord	Tout à fait d'accord	Tout à fait d'accord	Tout à fait d'accord	Tout à fait d'accord	Pas d'accord	D'accord	Oui	Pour effectuer l’analyse de risques du poste de travail de la travailleuse enceinte.		Non
45	17	Homme	Oui	Assez bien	Presque toujours ou toujours	Presque toujours ou toujours	Presque toujours ou toujours	Souvent	40	3	Déplacement de charges lourdes.;Mouvements et postures contraignants.;Station debout prolongée (p. ex. position accroupie ou penchée en avant fréquente et prolongée).;Horaire contraignant (trop long (> 9h/j), irrégulier, travail de nuit, etc.).;Climat psychologique délétère (p. ex. mauvaise entente avec un supérieur, patiente victime de "mobbing", etc.).	Parfois	Oui	Parfois	Parfois	Souvent	Souvent	Non, pas spécialement.	Oui	L’employeur me demande un arrêt de travail plutôt qu’un avis d’inaptitude.	Par refus de la patiente.	Jamais ou rarement	Souvent	Presque toujours ou toujours	Souvent	Jamais ou rarement	Jamais ou rarement	Jamais ou rarement	Presque toujours ou toujours	D'accord	Pas d'accord	D'accord	D'accord	D'accord	Tout à fait d'accord	Tout à fait d'accord	Pas d'accord	Pas d'accord	Oui	Pour gérer la situation car je ne suis pas compétent.		Oui	Oui
46	20	Homme	Non
47	22.1	Homme	Oui	Assez bien
48	10.7	Femme	Oui	Un peu	Souvent	Souvent	Souvent	Jamais ou rarement
49	27	Homme	Oui	Assez bien	Presque toujours ou toujours	Presque toujours ou toujours	Presque toujours ou toujours	Presque toujours ou toujours	10	0	Déplacement de charges lourdes.;Station debout prolongée (p. ex. position accroupie ou penchée en avant fréquente et prolongée).;Horaire contraignant (trop long (> 9h/j), irrégulier, travail de nuit, etc.).;Climat psychologique délétère (p. ex. mauvaise entente avec un supérieur, patiente victime de "mobbing", etc.).;Travail stressant.	Jamais ou rarement	Non								Par respect du secret médical.	Souvent	Souvent	Souvent	Parfois	Souvent	Jamais ou rarement	Jamais ou rarement	Souvent	D'accord	Pas d'accord	Tout à fait d'accord	Tout à fait d'accord	D'accord	Tout à fait d'accord	D'accord	D'accord	D'accord	Non		Parce que je ne connais pas de médecin du travail.;Parce que je peux gérer la situation de façon autonome.	Non
50	18	Femme	Oui	Assez bien	Presque toujours ou toujours	Souvent	Souvent	Parfois	10	2	Déplacement de charges lourdes.;Station debout prolongée (p. ex. position accroupie ou penchée en avant fréquente et prolongée).;Horaire contraignant (trop long (> 9h/j), irrégulier, travail de nuit, etc.).;Climat psychologique délétère (p. ex. mauvaise entente avec un supérieur, patiente victime de "mobbing", etc.).;Travail stressant.	Parfois	Non								Par respect du secret médical.	Parfois	Parfois	Jamais ou rarement	Jamais ou rarement	Parfois	Jamais ou rarement	Presque toujours ou toujours	Souvent	Tout à fait d'accord	D'accord	Pas d'accord	Pas d'accord	Tout à fait d'accord	Pas d'accord	Pas d'accord	Pas d'accord	D'accord	Oui	Pour gérer la situation car je ne suis pas compétent.;Pour obtenir des recommandations sur l’avis d’aptitude au poste de travail.;Pour effectuer l’analyse de risques du poste de travail de la travailleuse enceinte.		Oui	Oui
51	17.1	Homme	Oui	Assez bien	Presque toujours ou toujours	Presque toujours ou toujours	Presque toujours ou toujours	Souvent	30	3	Déplacement de charges lourdes.;Mouvements et postures contraignants.;Station debout prolongée (p. ex. position accroupie ou penchée en avant fréquente et prolongée).;Climat psychologique délétère (p. ex. mauvaise entente avec un supérieur, patiente victime de "mobbing", etc.).;Travail stressant.	Parfois		Souvent			Souvent	Non, pas spécialement.;Autres?	Oui	Manque de collaboration de l’employeur.;L’employeur sous-estime les risques professionnels.;Méconnaissance de l’employeur de son obligation de payer 80% du salaire en cas d’inaptitude de la travailleuse enceinte.;Absence d’une analyse de risques effectuée par un médecin du travail ou un spécialiste de la santé sécurité au travail (MSST).;L’employeur me demande un arrêt de travail plutôt qu’un avi…	Autres?	Presque toujours ou toujours	Parfois	Presque toujours ou toujours	Parfois	Jamais ou rarement	Jamais ou rarement	Presque toujours ou toujours	Presque toujours ou toujours	Tout à fait d'accord	D'accord	D'accord	D'accord	Tout à fait d'accord	D'accord	Tout à fait d'accord	Pas d'accord	D'accord	Oui	Pour obtenir des recommandations sur l’avis d’aptitude au poste de travail.;Pour effectuer l’analyse de risques du poste de travail de la travailleuse enceinte.;Pour me couvrir légalement en cas de contestation.		Oui	Oui
52	4.6	Femme	Non	Assez bien	Presque toujours ou toujours	Jamais ou rarement	Souvent	Parfois	10
53	16	Femme	Oui	Assez bien	Presque toujours ou toujours	Souvent	Souvent	Souvent	10	50	Mouvements et postures contraignants.;Station debout prolongée (p. ex. position accroupie ou penchée en avant fréquente et prolongée).;Horaire contraignant (trop long (> 9h/j), irrégulier, travail de nuit, etc.).;Climat psychologique délétère (p. ex. mauvaise entente avec un supérieur, patiente victime de "mobbing", etc.).;Travail stressant.	Jamais ou rarement	Oui	Jamais ou rarement	Jamais ou rarement	Jamais ou rarement	Jamais ou rarement	Oui, en raison du secret professionnel.	Oui	Manque de collaboration de l’employeur.;L’employeur sous-estime les risques professionnels.;Absence d’une analyse de risques effectuée par un médecin du travail ou un spécialiste de la santé sécurité au travail (MSST).	Par manque d’expérience et de compétence.	Parfois	Parfois	Souvent	Jamais ou rarement	Parfois	Parfois	Souvent	Souvent	Tout à fait d'accord	Pas d'accord	D'accord	D'accord	D'accord	Pas d'accord	D'accord	D'accord	D'accord	Oui	Pour gérer la situation car je ne suis pas compétent.;Pour obtenir des recommandations sur l’avis d’aptitude au poste de travail.;Pour effectuer l’analyse de risques du poste de travail de la travailleuse enceinte.		Non
54	33.1	Femme	Oui	Très bien	Presque toujours ou toujours	Presque toujours ou toujours	Presque toujours ou toujours	Presque toujours ou toujours	30	0	Déplacement de charges lourdes.;Mouvements et postures contraignants.;Horaire contraignant (trop long (> 9h/j), irrégulier, travail de nuit, etc.).;Climat psychologique délétère (p. ex. mauvaise entente avec un supérieur, patiente victime de "mobbing", etc.).;Travail stressant.	Parfois	Oui	Parfois	Parfois	Parfois	Souvent	Oui, par manque de temps de ma part.;Oui, par indisponibilité de la part de l’employeur.	Oui	L’employeur sous-estime les risques professionnels.;Méconnaissance de l’employeur de son obligation de payer 80% du salaire en cas d’inaptitude de la travailleuse enceinte.;Absence d’une analyse de risques effectuée par un médecin du travail ou un spécialiste de la santé sécurité au travail (MSST).;L’employeur me demande un arrêt de travail plutôt qu’un avis d’inaptitude.;L’employeur invoque des …	Par refus de la patiente.	Parfois	Parfois	Parfois	Jamais ou rarement	Parfois	Jamais ou rarement	Jamais ou rarement	Jamais ou rarement	Tout à fait d'accord	D'accord	D'accord	D'accord	D'accord	Tout à fait d'accord	Tout à fait d'accord	Tout à fait d'accord	Tout à fait d'accord	Oui	Pour gérer la situation car je n’ai pas le temps.;Pour effectuer l’analyse de risques du poste de travail de la travailleuse enceinte.		Oui	Oui
55	35.9	Femme	Oui	Assez bien	Presque toujours ou toujours	Presque toujours ou toujours	Presque toujours ou toujours	Presque toujours ou toujours	30	0	Déplacement de charges lourdes.;Station debout prolongée (p. ex. position accroupie ou penchée en avant fréquente et prolongée).;Horaire contraignant (trop long (> 9h/j), irrégulier, travail de nuit, etc.).;Climat psychologique délétère (p. ex. mauvaise entente avec un supérieur, patiente victime de "mobbing", etc.).;Travail stressant.	Parfois	Non								Par respect du secret médical.;Ce n’est pas à moi de m’occuper des problématiques de travail de mes patientes mais plutôt au médecin du travail.	Parfois	Souvent	Parfois	Jamais ou rarement	Parfois	Jamais ou rarement	Souvent	Souvent	Tout à fait d'accord	Pas d'accord	D'accord	D'accord	Tout à fait d'accord	Tout à fait d'accord	Tout à fait d'accord	Tout à fait d'accord	D'accord	Oui	Pour gérer la situation car je ne suis pas compétent.;Pour obtenir des recommandations sur l’avis d’aptitude au poste de travail.;Pour effectuer l’analyse de risques du poste de travail de la travailleuse enceinte.		Non
56	28	Femme	Oui	Un peu	Presque toujours ou toujours	Presque toujours ou toujours	Souvent	Souvent	1	1	Déplacement de charges lourdes.;Mouvements et postures contraignants.;Climat psychologique délétère (p. ex. mauvaise entente avec un supérieur, patiente victime de "mobbing", etc.).;Exposition au froid ou au chaud.;Travail cadencé à la chaîne.	Jamais ou rarement	Oui	Jamais ou rarement	Parfois	Jamais ou rarement	Parfois	Oui, par manque de temps de ma part.	Oui	Manque de collaboration de l’employeur.;L’employeur sous-estime les risques professionnels.;L’employeur me demande un arrêt de travail plutôt qu’un avis d’inaptitude.	Par manque de temps.;Par manque d’expérience et de compétence.;Ce n’est pas à moi de m’occuper des problématiques de travail de mes patientes mais plutôt au médecin du travail.	Presque toujours ou toujours	Presque toujours ou toujours	Presque toujours ou toujours	Jamais ou rarement	Presque toujours ou toujours	Presque toujours ou toujours	Presque toujours ou toujours	Souvent	Tout à fait d'accord	D'accord	Tout à fait d'accord	Tout à fait d'accord	Tout à fait d'accord	Tout à fait d'accord	Tout à fait d'accord	Tout à fait d'accord	Tout à fait d'accord	Non		Parce que je n’ai pas le temps de l’orienter.;Parce que je ne connais pas de médecin du travail.	Non
57	22.7	Femme	Oui	Assez bien	Presque toujours ou toujours	Souvent	Souvent	Souvent	20	0	Mouvements et postures contraignants.;Station debout prolongée (p. ex. position accroupie ou penchée en avant fréquente et prolongée).;Horaire contraignant (trop long (> 9h/j), irrégulier, travail de nuit, etc.).;Climat psychologique délétère (p. ex. mauvaise entente avec un supérieur, patiente victime de "mobbing", etc.).;Travail stressant.	Parfois	Non								Par manque de temps.;Autres?	Parfois	Jamais ou rarement	Jamais ou rarement	Jamais ou rarement	Jamais ou rarement	Parfois	Jamais ou rarement	Jamais ou rarement	D'accord	Tout à fait d'accord	D'accord	Pas d'accord	Tout à fait d'accord	Tout à fait d'accord	Tout à fait d'accord	D'accord	Tout à fait d'accord	Oui	Pour gérer la situation car je n’ai pas le temps.;Pour obtenir des recommandations sur l’avis d’aptitude au poste de travail.;Pour effectuer l’analyse de risques du poste de travail de la travailleuse enceinte.;Pour me couvrir légalement en cas de contestation.		Oui	Oui
58	5.6	Femme	Oui	Assez bien	Presque toujours ou toujours	Presque toujours ou toujours	Presque toujours ou toujours	Parfois	20	2	Déplacement de charges lourdes.;Station debout prolongée (p. ex. position accroupie ou penchée en avant fréquente et prolongée).;Horaire contraignant (trop long (> 9h/j), irrégulier, travail de nuit, etc.).;Travail stressant.;Exposition (potentielle) à des microorganismes.	Parfois	Oui	Jamais ou rarement	Parfois	Souvent	Presque toujours ou toujours	Oui, par manque de temps de ma part.;Oui, par indisponibilité de la part de l’employeur.	Oui	Manque de collaboration de l’employeur.;Absence d’une analyse de risques effectuée par un médecin du travail ou un spécialiste de la santé sécurité au travail (MSST).;L’employeur me demande un arrêt de travail plutôt qu’un avis d’inaptitude.	Par refus de la patiente.;Par manque de temps.	Jamais ou rarement	Parfois	Parfois	Parfois	Jamais ou rarement	Jamais ou rarement	Jamais ou rarement	Jamais ou rarement	D'accord	Pas d'accord	Tout à fait d'accord	Pas d'accord	Tout à fait d'accord	Tout à fait d'accord	Tout à fait d'accord	Pas du tout d'accord	Pas d'accord	Oui	Pour gérer la situation car je ne suis pas compétent.;Pour obtenir des recommandations sur l’avis d’aptitude au poste de travail.;Pour effectuer l’analyse de risques du poste de travail de la travailleuse enceinte.		Non
59	19	Femme	Oui	Assez bien	Presque toujours ou toujours	Presque toujours ou toujours	Presque toujours ou toujours	Parfois	60	10	Déplacement de charges lourdes.;Mouvements et postures contraignants.;Station debout prolongée (p. ex. position accroupie ou penchée en avant fréquente et prolongée).;Horaire contraignant (trop long (> 9h/j), irrégulier, travail de nuit, etc.).;Climat psychologique délétère (p. ex. mauvaise entente avec un supérieur, patiente victime de "mobbing", etc.).	Jamais ou rarement	Oui	Parfois	Jamais ou rarement	Jamais ou rarement	Parfois	Oui, en raison du secret professionnel.	Non		Par refus de la patiente.	Jamais ou rarement	Parfois	Parfois	Jamais ou rarement	Jamais ou rarement	Jamais ou rarement	Jamais ou rarement	Presque toujours ou toujours	D'accord	D'accord	D'accord	D'accord	Tout à fait d'accord	Tout à fait d'accord	Tout à fait d'accord	D'accord	D'accord	Oui	Pour gérer la situation car je ne suis pas compétent.;Pour obtenir des recommandations sur l’avis d’aptitude au poste de travail.;Pour effectuer l’analyse de risques du poste de travail de la travailleuse enceinte.		Oui	Oui
60	27.5	Femme	Oui	Un peu	Presque toujours ou toujours	Souvent	Parfois	Parfois	30	3	Déplacement de charges lourdes.;Station debout prolongée (p. ex. position accroupie ou penchée en avant fréquente et prolongée).;Horaire contraignant (trop long (> 9h/j), irrégulier, travail de nuit, etc.).;Climat psychologique délétère (p. ex. mauvaise entente avec un supérieur, patiente victime de "mobbing", etc.).;Travail stressant.	Parfois	Non								Par respect du secret médical.	Jamais ou rarement	Souvent	Souvent	Souvent	Souvent	Parfois	Souvent	Parfois	Tout à fait d'accord	Pas d'accord	D'accord	D'accord	D'accord	D'accord	Tout à fait d'accord	D'accord	D'accord	Oui	Pour gérer la situation car je n’ai pas le temps.;Pour gérer la situation car je ne suis pas compétent.;Pour obtenir des recommandations sur l’avis d’aptitude au poste de travail.;Pour effectuer l’analyse de risques du poste de travail de la travailleuse enceinte.;Pour me couvrir légalement en cas de contestation.		Non
61	12	Femme	Oui	Assez bien	Presque toujours ou toujours	Presque toujours ou toujours	Presque toujours ou toujours	Presque toujours ou toujours	20	5
62	10	Femme	Oui	Assez bien	Presque toujours ou toujours	Souvent	Presque toujours ou toujours	Presque toujours ou toujours	25	5	Déplacement de charges lourdes.;Mouvements et postures contraignants.;Station debout prolongée (p. ex. position accroupie ou penchée en avant fréquente et prolongée).;Horaire contraignant (trop long (> 9h/j), irrégulier, travail de nuit, etc.).;Exposition au froid ou au chaud.	Souvent	Oui	Parfois	Souvent	Souvent	Parfois	Oui, par manque de temps de ma part.	Oui	Manque de collaboration de l’employeur.;Méconnaissance de l’employeur de son obligation de payer 80% du salaire en cas d’inaptitude de la travailleuse enceinte.;Absence d’une analyse de risques effectuée par un médecin du travail ou un spécialiste de la santé sécurité au travail (MSST).;L’employeur me demande un arrêt de travail plutôt qu’un avis d’inaptitude.	Par refus de la patiente.;Par manque d’expérience et de compétence.	Presque toujours ou toujours	Souvent	Parfois	Jamais ou rarement	Jamais ou rarement	Parfois	Parfois	Parfois	Tout à fait d'accord	Pas d'accord	Tout à fait d'accord	Tout à fait d'accord	D'accord	D'accord	Tout à fait d'accord	D'accord	Pas d'accord	Oui	Pour gérer la situation car je n’ai pas le temps.;Pour gérer la situation car je ne suis pas compétent.;Pour obtenir des recommandations sur l’avis d’aptitude au poste de travail.;Pour effectuer l’analyse de risques du poste de travail de la travailleuse enceinte.		Oui	Oui
63	22		Oui	Assez bien	Presque toujours ou toujours	Presque toujours ou toujours	Souvent	Souvent	5	0	Déplacement de charges lourdes.;Mouvements et postures contraignants.;Station debout prolongée (p. ex. position accroupie ou penchée en avant fréquente et prolongée).;Horaire contraignant (trop long (> 9h/j), irrégulier, travail de nuit, etc.).;Exposition au froid ou au chaud.	Jamais ou rarement	Oui	Jamais ou rarement	Parfois	Jamais ou rarement	Souvent	Non, pas spécialement.	Oui	L’employeur sous-estime les risques professionnels.;L’employeur me demande un arrêt de travail plutôt qu’un avis d’inaptitude.	Par refus de la patiente.	Parfois	Parfois	Presque toujours ou toujours	Souvent	Jamais ou rarement	Jamais ou rarement	Jamais ou rarement	Souvent	D'accord	Pas d'accord	Pas d'accord	Pas d'accord	Pas d'accord	D'accord	Tout à fait d'accord	D'accord	Tout à fait d'accord	Non		Parce que je peux gérer la situation de façon autonome.	Non
64	4.6	Femme	Oui	Un peu	Souvent	Souvent	Souvent	Parfois	50	10	Déplacement de charges lourdes.;Mouvements et postures contraignants.;Climat psychologique délétère (p. ex. mauvaise entente avec un supérieur, patiente victime de "mobbing", etc.).	Parfois	Non								Par refus de la patiente.	Parfois	Souvent	Souvent	Souvent	Parfois	Jamais ou rarement	Jamais ou rarement	Jamais ou rarement	D'accord	Pas d'accord	D'accord	Pas d'accord	D'accord	D'accord	D'accord	D'accord	D'accord	Non		Parce que je n’y ai jamais pensé.	Oui	Oui
65	17.3	Femme	Oui	Assez bien	Presque toujours ou toujours	Presque toujours ou toujours	Presque toujours ou toujours	Presque toujours ou toujours	10	0	Déplacement de charges lourdes.;Station debout prolongée (p. ex. position accroupie ou penchée en avant fréquente et prolongée).;Climat psychologique délétère (p. ex. mauvaise entente avec un supérieur, patiente victime de "mobbing", etc.).;Travail stressant.;Exposition au froid ou au chaud.	Jamais ou rarement	Oui	Parfois	Parfois	Jamais ou rarement	Parfois	Oui, par indisponibilité de la part de l’employeur.	Oui	Manque de collaboration de l’employeur.;L’employeur me demande un arrêt de travail plutôt qu’un avis d’inaptitude.	Par manque d’expérience et de compétence.	Jamais ou rarement	Souvent	Presque toujours ou toujours	Presque toujours ou toujours	Parfois	Parfois	Parfois	Parfois	Tout à fait d'accord	Pas d'accord	D'accord	Pas d'accord	D'accord	D'accord	Tout à fait d'accord	Pas d'accord	D'accord	Non		Parce que je ne connais pas de médecin du travail.	Non
66	4	Femme	Oui	Assez bien	Souvent	Parfois	Souvent	Souvent	50	20	Déplacement de charges lourdes.;Mouvements et postures contraignants.;Horaire contraignant (trop long (> 9h/j), irrégulier, travail de nuit, etc.).;Climat psychologique délétère (p. ex. mauvaise entente avec un supérieur, patiente victime de "mobbing", etc.).;Travail stressant.	Parfois	Oui	Jamais ou rarement	Jamais ou rarement	Jamais ou rarement	Jamais ou rarement	Non, pas spécialement.	Non		Par refus de la patiente.;Je n’y ai pas pensé.	Parfois	Souvent	Souvent	Jamais ou rarement	Souvent	Parfois	Souvent	Parfois	D'accord	Pas d'accord	D'accord	D'accord	Pas d'accord	Pas d'accord	Tout à fait d'accord	D'accord	Pas d'accord	Non		Parce que je n’y ai jamais pensé.	Non
67	25.1	Homme	Oui	Un peu	Souvent	Parfois	Parfois	Parfois	15	3	Déplacement de charges lourdes.;Mouvements et postures contraignants.;Station debout prolongée (p. ex. position accroupie ou penchée en avant fréquente et prolongée).;Horaire contraignant (trop long (> 9h/j), irrégulier, travail de nuit, etc.).;Climat psychologique délétère (p. ex. mauvaise entente avec un supérieur, patiente victime de "mobbing", etc.).	Jamais ou rarement	Non								Par respect du secret médical.;Ce n’est pas à moi de m’occuper des problématiques de travail de mes patientes mais plutôt au médecin du travail.	Jamais ou rarement	Souvent	Souvent	Jamais ou rarement	Souvent	Presque toujours ou toujours	Presque toujours ou toujours	Parfois	D'accord	D'accord	D'accord	D'accord	Tout à fait d'accord	Tout à fait d'accord	D'accord	D'accord	Tout à fait d'accord	Non		Parce que je ne connais pas de médecin du travail.	Oui	Oui
68	5.2	Femme	Oui	Un peu	Presque toujours ou toujours	Souvent	Parfois	Jamais ou rarement	30	1	Déplacement de charges lourdes.;Station debout prolongée (p. ex. position accroupie ou penchée en avant fréquente et prolongée).
69	6	Femme	Oui	Assez bien	Presque toujours ou toujours	Souvent	Presque toujours ou toujours	Souvent	20	1	Déplacement de charges lourdes.;Mouvements et postures contraignants.;Station debout prolongée (p. ex. position accroupie ou penchée en avant fréquente et prolongée).;Horaire contraignant (trop long (> 9h/j), irrégulier, travail de nuit, etc.).;Exposition (potentielle) à des microorganismes.	Souvent	Oui	Jamais ou rarement	Parfois	Parfois	Presque toujours ou toujours	Oui, par manque de temps de ma part.;Oui, par indisponibilité de la part de l’employeur.	Oui	Méconnaissance de l’employeur de son obligation de payer 80% du salaire en cas d’inaptitude de la travailleuse enceinte.;Absence d’une analyse de risques effectuée par un médecin du travail ou un spécialiste de la santé sécurité au travail (MSST).;L’employeur me demande un arrêt de travail plutôt qu’un avis d’inaptitude.	Par refus de la patiente.;Par manque d’expérience et de compétence.	Parfois	Souvent	Souvent	Jamais ou rarement	Parfois	Jamais ou rarement	Jamais ou rarement	Parfois	Tout à fait d'accord	D'accord	Tout à fait d'accord	Tout à fait d'accord	Tout à fait d'accord	D'accord	D'accord	D'accord	D'accord	Oui	Pour gérer la situation car je n’ai pas le temps.;Pour gérer la situation car je ne suis pas compétent.;Pour obtenir des recommandations sur l’avis d’aptitude au poste de travail.;Pour effectuer l’analyse de risques du poste de travail de la travailleuse enceinte.;Pour me couvrir légalement en cas de contestation.		Oui	Oui
70
71	25.1	Femme	Oui	Assez bien	Presque toujours ou toujours	Souvent	Parfois	Parfois	50	5	Déplacement de charges lourdes.;Mouvements et postures contraignants.;Station debout prolongée (p. ex. position accroupie ou penchée en avant fréquente et prolongée).;Horaire contraignant (trop long (> 9h/j), irrégulier, travail de nuit, etc.).;Climat psychologique délétère (p. ex. mauvaise entente avec un supérieur, patiente victime de "mobbing", etc.).	Jamais ou rarement	Non								Par manque de temps.;Par manque d’expérience et de compétence.	Jamais ou rarement	Presque toujours ou toujours	Presque toujours ou toujours	Presque toujours ou toujours	Presque toujours ou toujours	Jamais ou rarement	Presque toujours ou toujours	Presque toujours ou toujours	Tout à fait d'accord	D'accord	D'accord	D'accord	Tout à fait d'accord	Tout à fait d'accord	Tout à fait d'accord	D'accord	D'accord	Non		Parce que je ne connais pas de médecin du travail.	Non
72	26	Femme	Oui	Très bien	Presque toujours ou toujours	Presque toujours ou toujours	Presque toujours ou toujours	Presque toujours ou toujours	10	0	Déplacement de charges lourdes.;Mouvements et postures contraignants.;Station debout prolongée (p. ex. position accroupie ou penchée en avant fréquente et prolongée).;Climat psychologique délétère (p. ex. mauvaise entente avec un supérieur, patiente victime de "mobbing", etc.).;Exposition au bruit.	Presque toujours ou toujours	Oui	Jamais ou rarement	Jamais ou rarement	Parfois	Parfois	Non, pas spécialement.	Non		Par refus de la patiente.	Parfois	Parfois	Jamais ou rarement	Jamais ou rarement	Jamais ou rarement	Jamais ou rarement	Jamais ou rarement	Presque toujours ou toujours	Tout à fait d'accord	Tout à fait d'accord	Pas du tout d'accord	D'accord	Tout à fait d'accord	D'accord	D'accord	Pas du tout d'accord	Tout à fait d'accord	Oui	Pour obtenir des recommandations sur l’avis d’aptitude au poste de travail.;Pour effectuer l’analyse de risques du poste de travail de la travailleuse enceinte.		Oui	Oui
73	17	Homme	Oui	Assez bien	Presque toujours ou toujours	Presque toujours ou toujours	Presque toujours ou toujours	Parfois	10	5	Déplacement de charges lourdes.;Mouvements et postures contraignants.;Horaire contraignant (trop long (> 9h/j), irrégulier, travail de nuit, etc.).;Climat psychologique délétère (p. ex. mauvaise entente avec un supérieur, patiente victime de "mobbing", etc.).;Travail stressant.	Souvent	Oui	Parfois	Jamais ou rarement	Parfois	Jamais ou rarement	Oui, en raison du secret professionnel.	Oui	L’employeur sous-estime les risques professionnels.;Méconnaissance de l’employeur de son obligation de payer 80% du salaire en cas d’inaptitude de la travailleuse enceinte.;Absence d’une analyse de risques effectuée par un médecin du travail ou un spécialiste de la santé sécurité au travail (MSST).;L’employeur me demande un arrêt de travail plutôt qu’un avis d’inaptitude.	Par manque de temps.	Parfois	Souvent	Souvent	Jamais ou rarement	Parfois	Parfois	Jamais ou rarement	Souvent	D'accord	D'accord	Pas d'accord	Pas d'accord	D'accord	Pas d'accord	D'accord	Pas d'accord	Tout à fait d'accord	Oui	Pour gérer la situation car je n’ai pas le temps.;Pour me couvrir légalement en cas de contestation.		Non
74	13	Femme	Oui	Un peu	Presque toujours ou toujours	Souvent	Parfois	Parfois	60	1	Déplacement de charges lourdes.;Mouvements et postures contraignants.;Station debout prolongée (p. ex. position accroupie ou penchée en avant fréquente et prolongée).;Horaire contraignant (trop long (> 9h/j), irrégulier, travail de nuit, etc.).;Climat psychologique délétère (p. ex. mauvaise entente avec un supérieur, patiente victime de "mobbing", etc.).	Jamais ou rarement	Non								Par manque d’expérience et de compétence.;Par respect du secret médical.	Parfois	Parfois	Parfois	Parfois	Souvent	Parfois	Parfois	Souvent	D'accord	Pas d'accord	Pas d'accord	D'accord	Pas d'accord	Tout à fait d'accord	Tout à fait d'accord	D'accord	D'accord	Oui	Pour gérer la situation car je ne suis pas compétent.;Pour obtenir des recommandations sur l’avis d’aptitude au poste de travail.;Pour effectuer l’analyse de risques du poste de travail de la travailleuse enceinte.		Non
75	10	Femme	Oui	Un peu	Parfois	Parfois	Parfois	Parfois	5	0	Déplacement de charges lourdes.;Mouvements et postures contraignants.;Horaire contraignant (trop long (> 9h/j), irrégulier, travail de nuit, etc.).;Climat psychologique délétère (p. ex. mauvaise entente avec un supérieur, patiente victime de "mobbing", etc.).;Exposition (potentielle) à des produits chimiques dangereux pour le fœtus.	Jamais ou rarement	Oui	Jamais ou rarement	Jamais ou rarement	Jamais ou rarement	Jamais ou rarement	Non, pas spécialement.	Non		Par refus de la patiente.	Jamais ou rarement	Souvent	Jamais ou rarement	Jamais ou rarement	Jamais ou rarement	Jamais ou rarement	Jamais ou rarement	Souvent	Tout à fait d'accord	Pas du tout d'accord	Tout à fait d'accord	Tout à fait d'accord	D'accord	Pas du tout d'accord	D'accord	D'accord	D'accord	Oui	Pour obtenir des recommandations sur l’avis d’aptitude au poste de travail.;Pour effectuer l’analyse de risques du poste de travail de la travailleuse enceinte.		Non
76	3	Femme	Oui	Un peu	Presque toujours ou toujours	Souvent	Parfois	Presque toujours ou toujours	10	5	Déplacement de charges lourdes.;Mouvements et postures contraignants.;Station debout prolongée (p. ex. position accroupie ou penchée en avant fréquente et prolongée).;Climat psychologique délétère (p. ex. mauvaise entente avec un supérieur, patiente victime de "mobbing", etc.).;Exposition (potentielle) à des produits chimiques dangereux pour le fœtus.	Souvent	Non								Par refus de la patiente.;Par manque de temps.;Par manque d’expérience et de compétence.	Jamais ou rarement	Jamais ou rarement	Souvent	Jamais ou rarement	Souvent	Souvent	Souvent	Jamais ou rarement	D'accord	Pas d'accord	D'accord	D'accord	Pas d'accord	D'accord	D'accord	D'accord	D'accord	Non		Parce que je n’ai pas le temps de l’orienter.;Parce que je ne connais pas de médecin du travail.	Non
77	26.1	Femme	Non
78	8	Homme	Oui	Un peu	Presque toujours ou toujours	Souvent	Souvent	Souvent	20	10	Déplacement de charges lourdes.;Mouvements et postures contraignants.;Station debout prolongée (p. ex. position accroupie ou penchée en avant fréquente et prolongée).;Horaire contraignant (trop long (> 9h/j), irrégulier, travail de nuit, etc.).;Climat psychologique délétère (p. ex. mauvaise entente avec un supérieur, patiente victime de "mobbing", etc.).	Souvent	Non								Par refus de la patiente.;Par manque de temps.;Par respect du secret médical.	Souvent	Jamais ou rarement	Jamais ou rarement	Jamais ou rarement	Jamais ou rarement	Jamais ou rarement	Jamais ou rarement	Souvent	Tout à fait d'accord	D'accord	D'accord	Tout à fait d'accord	Tout à fait d'accord	D'accord	D'accord	Tout à fait d'accord	D'accord	Oui	Pour gérer la situation car je ne suis pas compétent.;Pour obtenir des recommandations sur l’avis d’aptitude au poste de travail.;Pour effectuer l’analyse de risques du poste de travail de la travailleuse enceinte.		Oui	Oui
79	29	Femme	Oui	Un peu	Presque toujours ou toujours	Souvent	Souvent	Presque toujours ou toujours	10	2	Déplacement de charges lourdes.;Mouvements et postures contraignants.;Station debout prolongée (p. ex. position accroupie ou penchée en avant fréquente et prolongée).;Horaire contraignant (trop long (> 9h/j), irrégulier, travail de nuit, etc.).;Climat psychologique délétère (p. ex. mauvaise entente avec un supérieur, patiente victime de "mobbing", etc.).	Presque toujours ou toujours	Oui		Presque toujours ou toujours			Oui, par manque de temps de ma part.	Non		Par refus de la patiente.	Jamais ou rarement	Parfois	Jamais ou rarement	Jamais ou rarement	Jamais ou rarement	Jamais ou rarement	Jamais ou rarement	Parfois	D'accord	Pas d'accord	D'accord	Tout à fait d'accord	Tout à fait d'accord	Pas d'accord	Tout à fait d'accord	D'accord	Tout à fait d'accord	Oui	Pour gérer la situation car je ne suis pas compétent.		Non
80	29	Femme	Oui	Assez bien	Presque toujours ou toujours	Souvent	Presque toujours ou toujours	Presque toujours ou toujours	20	2	Station debout prolongée (p. ex. position accroupie ou penchée en avant fréquente et prolongée).;Horaire contraignant (trop long (> 9h/j), irrégulier, travail de nuit, etc.).;Climat psychologique délétère (p. ex. mauvaise entente avec un supérieur, patiente victime de "mobbing", etc.).;Travail stressant.;Exposition au froid ou au chaud.	Jamais ou rarement	Non								Par manque de temps.	Parfois	Souvent	Presque toujours ou toujours	Jamais ou rarement	Jamais ou rarement	Souvent	Souvent	Presque toujours ou toujours	D'accord	Tout à fait d'accord	Tout à fait d'accord	Tout à fait d'accord	Tout à fait d'accord	Tout à fait d'accord	Tout à fait d'accord	D'accord	D'accord	Non		Parce que je ne connais pas de médecin du travail.	Oui	Oui
81
82	33	Homme	Oui	Un peu
83	36.5	Femme	Oui	Très bien	Presque toujours ou toujours	Presque toujours ou toujours	Presque toujours ou toujours	Presque toujours ou toujours	20	0	Déplacement de charges lourdes.;Station debout prolongée (p. ex. position accroupie ou penchée en avant fréquente et prolongée).;Climat psychologique délétère (p. ex. mauvaise entente avec un supérieur, patiente victime de "mobbing", etc.).;Travail stressant.;Exposition au froid ou au chaud.	Parfois	Oui	Parfois	Souvent	Souvent	Souvent	Oui, par indisponibilité de la part de l’employeur.	Oui	Manque de collaboration de l’employeur.;L’employeur sous-estime les risques professionnels.;Absence d’une analyse de risques effectuée par un médecin du travail ou un spécialiste de la santé sécurité au travail (MSST).;L’employeur me demande un arrêt de travail plutôt qu’un avis d’inaptitude.	Ce n’est pas à moi de m’occuper des problématiques de travail de mes patientes mais plutôt au médecin du travail.	Souvent	Jamais ou rarement	Jamais ou rarement	Jamais ou rarement	Souvent	Jamais ou rarement	Jamais ou rarement	Souvent	D'accord	Pas d'accord	D'accord	D'accord	Pas d'accord	D'accord	D'accord	D'accord	Pas d'accord	Oui	Pour obtenir des recommandations sur l’avis d’aptitude au poste de travail.;Pour effectuer l’analyse de risques du poste de travail de la travailleuse enceinte.		Oui	Oui
84	28	Homme	Oui	Un peu	Presque toujours ou toujours	Jamais ou rarement	Parfois	Jamais ou rarement	10	0	Déplacement de charges lourdes.;Mouvements et postures contraignants.;Horaire contraignant (trop long (> 9h/j), irrégulier, travail de nuit, etc.).;Climat psychologique délétère (p. ex. mauvaise entente avec un supérieur, patiente victime de "mobbing", etc.).;Travail stressant.	Jamais ou rarement	Non								Par refus de la patiente.;Ce n’est pas à moi de m’occuper des problématiques de travail de mes patientes mais plutôt au médecin du travail.	Jamais ou rarement	Souvent	Presque toujours ou toujours	Jamais ou rarement	Presque toujours ou toujours	Presque toujours ou toujours	Presque toujours ou toujours		Pas d'accord	Tout à fait d'accord	Tout à fait d'accord	Tout à fait d'accord	Tout à fait d'accord	Tout à fait d'accord	D'accord	Pas d'accord	D'accord	Oui	Pour gérer la situation car je n’ai pas le temps.;Pour gérer la situation car je ne suis pas compétent.;Pour obtenir des recommandations sur l’avis d’aptitude au poste de travail.;Pour effectuer l’analyse de risques du poste de travail de la travailleuse enceinte.;Pour me couvrir légalement en cas de contestation.;Autres?		Oui	Non
85	35.4	Femme	Oui	Assez bien	Presque toujours ou toujours	Presque toujours ou toujours	Presque toujours ou toujours	Presque toujours ou toujours	5	2	Mouvements et postures contraignants.;Station debout prolongée (p. ex. position accroupie ou penchée en avant fréquente et prolongée).;Climat psychologique délétère (p. ex. mauvaise entente avec un supérieur, patiente victime de "mobbing", etc.).;Travail stressant.;Travail cadencé à la chaîne.	Parfois	Non								Par manque de temps.;Par manque d’expérience et de compétence.	Jamais ou rarement	Souvent	Jamais ou rarement	Jamais ou rarement	Presque toujours ou toujours	Presque toujours ou toujours	Presque toujours ou toujours	Souvent	Tout à fait d'accord	D'accord	D'accord	Pas d'accord	D'accord	D'accord	D'accord	Pas d'accord	D'accord	Non		Parce que je n’ai pas le temps de l’orienter.;Parce que je n’ai pas trouvé de médecin du travail disponible.;Parce que je peux gérer la situation de façon autonome.	Oui	Oui
86	21.3	Homme	Oui	Très bien	Presque toujours ou toujours	Souvent	Souvent	Presque toujours ou toujours		0	Mouvements et postures contraignants.;Climat psychologique délétère (p. ex. mauvaise entente avec un supérieur, patiente victime de "mobbing", etc.).;Travail stressant.;Exposition au froid ou au chaud.;Travail cadencé à la chaîne.	Presque toujours ou toujours	Oui	Parfois	Parfois	Parfois	Parfois	Non, pas spécialement.	Oui	L’employeur sous-estime les risques professionnels.;Absence d’une analyse de risques effectuée par un médecin du travail ou un spécialiste de la santé sécurité au travail (MSST).;L’employeur me demande un arrêt de travail plutôt qu’un avis d’inaptitude.	Par refus de la patiente.	Souvent	Presque toujours ou toujours	Souvent	Jamais ou rarement	Jamais ou rarement	Jamais ou rarement	Parfois	Presque toujours ou toujours	Tout à fait d'accord	Pas d'accord	D'accord	D'accord	D'accord	D'accord	D'accord	D'accord	D'accord	Oui	Pour gérer la situation car je ne suis pas compétent.;Pour obtenir des recommandations sur l’avis d’aptitude au poste de travail.;Pour effectuer l’analyse de risques du poste de travail de la travailleuse enceinte.;Pour me couvrir légalement en cas de contestation.		Oui	Oui
87	9	Femme	Non
88	20	Homme	Oui	Très bien	Presque toujours ou toujours	Presque toujours ou toujours	Souvent	Parfois	15	0	Déplacement de charges lourdes.;Mouvements et postures contraignants.;Station debout prolongée (p. ex. position accroupie ou penchée en avant fréquente et prolongée).;Horaire contraignant (trop long (> 9h/j), irrégulier, travail de nuit, etc.).;Climat psychologique délétère (p. ex. mauvaise entente avec un supérieur, patiente victime de "mobbing", etc.).	Jamais ou rarement	Oui	Presque toujours ou toujours	Jamais ou rarement	Jamais ou rarement	Presque toujours ou toujours	Non, pas spécialement.	Non		Par refus de la patiente.;Je n’y ai pas pensé.	Jamais ou rarement	Souvent	Presque toujours ou toujours	Souvent	Jamais ou rarement	Parfois	Jamais ou rarement	Presque toujours ou toujours	Tout à fait d'accord	Pas d'accord	D'accord	D'accord	D'accord	Pas d'accord	D'accord	Tout à fait d'accord	D'accord	Non		Parce que je ne connais pas de médecin du travail.;Parce que je peux gérer la situation de façon autonome.;Parce que je n’y ai jamais pensé.	Non
89	30	Femme	Oui	Assez bien	Presque toujours ou toujours	Presque toujours ou toujours	Presque toujours ou toujours	Presque toujours ou toujours	50	3	Déplacement de charges lourdes.;Mouvements et postures contraignants.;Climat psychologique délétère (p. ex. mauvaise entente avec un supérieur, patiente victime de "mobbing", etc.).;Travail stressant.;Exposition (potentielle) à des produits chimiques dangereux pour le fœtus.	Parfois	Non								Par manque de temps.	Jamais ou rarement	Jamais ou rarement	Parfois	Jamais ou rarement	Parfois	Jamais ou rarement	Jamais ou rarement	Presque toujours ou toujours	D'accord	Tout à fait d'accord	Tout à fait d'accord	D'accord	Tout à fait d'accord	Tout à fait d'accord	Tout à fait d'accord		Tout à fait d'accord	Oui	Pour effectuer l’analyse de risques du poste de travail de la travailleuse enceinte.		Oui	Oui
90	10	Femme	Oui	Un peu	Presque toujours ou toujours	Souvent	Presque toujours ou toujours	Presque toujours ou toujours	30		Déplacement de charges lourdes.;Mouvements et postures contraignants.;Station debout prolongée (p. ex. position accroupie ou penchée en avant fréquente et prolongée).	Presque toujours ou toujours	Non								Par manque d’expérience et de compétence.;Je n’y ai pas pensé.	Jamais ou rarement	Souvent	Souvent	Jamais ou rarement	Souvent	Jamais ou rarement	Souvent	Souvent	Tout à fait d'accord	Pas d'accord	Tout à fait d'accord	D'accord	D'accord	Pas d'accord	D'accord	D'accord	D'accord	Oui	Pour gérer la situation car je ne suis pas compétent.;Pour obtenir des recommandations sur l’avis d’aptitude au poste de travail.;Pour effectuer l’analyse de risques du poste de travail de la travailleuse enceinte.		Non
91		Femme	Oui	Assez bien
92	20.8	Homme	Oui	Un peu	Presque toujours ou toujours	Presque toujours ou toujours	Presque toujours ou toujours	Presque toujours ou toujours	20	1	Déplacement de charges lourdes.;Mouvements et postures contraignants.;Horaire contraignant (trop long (> 9h/j), irrégulier, travail de nuit, etc.).;Travail stressant.;Exposition (potentielle) à des produits chimiques dangereux pour le fœtus.	Parfois	Non								Je n’y ai pas pensé.	Jamais ou rarement	Souvent	Souvent	Parfois	Souvent	Jamais ou rarement	Souvent	Parfois	D'accord	Tout à fait d'accord	D'accord	D'accord	Tout à fait d'accord	Pas d'accord	D'accord	Pas d'accord	D'accord	Oui	Pour gérer la situation car je ne suis pas compétent.		Non
93	3	Homme	Oui	Un peu	Presque toujours ou toujours	Souvent	Souvent	Parfois	10	0	Déplacement de charges lourdes.;Station debout prolongée (p. ex. position accroupie ou penchée en avant fréquente et prolongée).;Horaire contraignant (trop long (> 9h/j), irrégulier, travail de nuit, etc.).;Climat psychologique délétère (p. ex. mauvaise entente avec un supérieur, patiente victime de "mobbing", etc.).;Exposition (potentielle) à des produits chimiques dangereux pour le fœtus.	Jamais ou rarement	Non								Par refus de la patiente.;Ce n’est pas à moi de m’occuper des problématiques de travail de mes patientes mais plutôt au médecin du travail.	Jamais ou rarement	Souvent	Parfois	Parfois	Souvent	Parfois	Presque toujours ou toujours	Souvent	Tout à fait d'accord	D'accord	D'accord	D'accord	Tout à fait d'accord	D'accord	D'accord	Tout à fait d'accord	Pas d'accord	Oui	Pour gérer la situation car je ne suis pas compétent.;Pour effectuer l’analyse de risques du poste de travail de la travailleuse enceinte.		Non
94	30.7	Homme	Non
95	6.1	Homme	Oui	Un peu	Presque toujours ou toujours	Presque toujours ou toujours	Souvent	Parfois	15	0	Déplacement de charges lourdes.;Mouvements et postures contraignants.;Station debout prolongée (p. ex. position accroupie ou penchée en avant fréquente et prolongée).;Horaire contraignant (trop long (> 9h/j), irrégulier, travail de nuit, etc.).;Climat psychologique délétère (p. ex. mauvaise entente avec un supérieur, patiente victime de "mobbing", etc.).	Jamais ou rarement	Non								Je n’y ai pas pensé.	Souvent	Parfois	Souvent	Jamais ou rarement	Souvent	Jamais ou rarement	Jamais ou rarement	Jamais ou rarement	Tout à fait d'accord	D'accord	Tout à fait d'accord	D'accord	Pas du tout d'accord	D'accord	Tout à fait d'accord	Tout à fait d'accord	Tout à fait d'accord	Non		Parce que je n’y ai jamais pensé.	Non
96	44.3	Homme	Oui	Assez bien	Presque toujours ou toujours	Presque toujours ou toujours	Presque toujours ou toujours	Presque toujours ou toujours	30	5	Déplacement de charges lourdes.;Mouvements et postures contraignants.;Horaire contraignant (trop long (> 9h/j), irrégulier, travail de nuit, etc.).;Climat psychologique délétère (p. ex. mauvaise entente avec un supérieur, patiente victime de "mobbing", etc.).;Travail stressant.	Jamais ou rarement	Oui	Jamais ou rarement	Jamais ou rarement	Jamais ou rarement	Jamais ou rarement	Oui, par manque de temps de ma part.	Oui	Manque de collaboration de l’employeur.;L’employeur sous-estime les risques professionnels.;Méconnaissance de l’employeur de son obligation de payer 80% du salaire en cas d’inaptitude de la travailleuse enceinte.;L’employeur me demande un arrêt de travail plutôt qu’un avis d’inaptitude.		Souvent	Souvent	Parfois	Jamais ou rarement	Jamais ou rarement	Jamais ou rarement	Jamais ou rarement	Parfois	D'accord	Pas d'accord	Tout à fait d'accord	Tout à fait d'accord	Pas du tout d'accord	Pas du tout d'accord	D'accord	D'accord	D'accord	Non		Parce que je ne connais pas de médecin du travail.	Non
97	22.1	Homme	Oui	Très bien	Presque toujours ou toujours	Souvent	Presque toujours ou toujours	Parfois	20	0	Déplacement de charges lourdes.;Mouvements et postures contraignants.;Station debout prolongée (p. ex. position accroupie ou penchée en avant fréquente et prolongée).;Climat psychologique délétère (p. ex. mauvaise entente avec un supérieur, patiente victime de "mobbing", etc.).;Travail stressant.	Parfois	Non								Par manque de temps.	Jamais ou rarement	Parfois	Souvent	Souvent	Parfois	Souvent	Parfois	Presque toujours ou toujours	Tout à fait d'accord	D'accord	D'accord	D'accord	Tout à fait d'accord	D'accord	Tout à fait d'accord	D'accord	D'accord	Non		Parce que je ne connais pas de médecin du travail.	Oui	Oui
98	21	Femme	Oui	Un peu	Presque toujours ou toujours	Souvent	Souvent	Presque toujours ou toujours	5	1	Déplacement de charges lourdes.;Mouvements et postures contraignants.;Horaire contraignant (trop long (> 9h/j), irrégulier, travail de nuit, etc.).;Climat psychologique délétère (p. ex. mauvaise entente avec un supérieur, patiente victime de "mobbing", etc.).;Travail stressant.	Parfois	Oui	Jamais ou rarement	Jamais ou rarement	Jamais ou rarement	Jamais ou rarement	Non, pas spécialement.	Oui	Absence d’une analyse de risques effectuée par un médecin du travail ou un spécialiste de la santé sécurité au travail (MSST).;L’employeur me demande un arrêt de travail plutôt qu’un avis d’inaptitude.	Par refus de la patiente.	Jamais ou rarement	Souvent	Presque toujours ou toujours	Souvent	Parfois	Jamais ou rarement	Jamais ou rarement	Parfois	Tout à fait d'accord	Tout à fait d'accord	Tout à fait d'accord	Tout à fait d'accord	Tout à fait d'accord	Tout à fait d'accord	Tout à fait d'accord	Tout à fait d'accord	Tout à fait d'accord	Oui	Pour effectuer l’analyse de risques du poste de travail de la travailleuse enceinte.		Oui	Oui
99	25.9	Femme	Oui	Un peu	Presque toujours ou toujours	Presque toujours ou toujours	Souvent	Presque toujours ou toujours	20	0	Déplacement de charges lourdes.;Mouvements et postures contraignants.;Station debout prolongée (p. ex. position accroupie ou penchée en avant fréquente et prolongée).;Climat psychologique délétère (p. ex. mauvaise entente avec un supérieur, patiente victime de "mobbing", etc.).;Exposition au bruit.	Jamais ou rarement	Oui	Parfois	Parfois	Jamais ou rarement	Parfois	Oui, par manque de temps de ma part.;Oui, par indisponibilité de la part de l’employeur.	Non		Par refus de la patiente.;Par manque d’expérience et de compétence.	Parfois	Presque toujours ou toujours	Souvent	Parfois	Souvent	Parfois	Souvent	Jamais ou rarement	Tout à fait d'accord	D'accord	D'accord	D'accord	Tout à fait d'accord	Tout à fait d'accord	Tout à fait d'accord	Tout à fait d'accord	Pas d'accord	Oui	Pour gérer la situation car je ne suis pas compétent.;Pour obtenir des recommandations sur l’avis d’aptitude au poste de travail.;Pour effectuer l’analyse de risques du poste de travail de la travailleuse enceinte.		Non
100	19.2	Homme	Oui	Un peu	Presque toujours ou toujours	Parfois	Souvent	Parfois	5	1	Déplacement de charges lourdes.;Horaire contraignant (trop long (> 9h/j), irrégulier, travail de nuit, etc.).;Exposition au froid ou au chaud.	Jamais ou rarement	Non								Par manque d’expérience et de compétence.	Souvent	Jamais ou rarement
101	24	Femme	Oui	Un peu	Presque toujours ou toujours	Presque toujours ou toujours	Presque toujours ou toujours	Presque toujours ou toujours	40	4	Déplacement de charges lourdes.;Mouvements et postures contraignants.;Station debout prolongée (p. ex. position accroupie ou penchée en avant fréquente et prolongée).;Horaire contraignant (trop long (> 9h/j), irrégulier, travail de nuit, etc.).;Climat psychologique délétère (p. ex. mauvaise entente avec un supérieur, patiente victime de "mobbing", etc.).	Souvent	Non								Par respect du secret médical.	Souvent	Presque toujours ou toujours	Parfois	Jamais ou rarement	Parfois	Jamais ou rarement	Jamais ou rarement	Presque toujours ou toujours	Tout à fait d'accord	Tout à fait d'accord	Tout à fait d'accord	Tout à fait d'accord	Tout à fait d'accord	Tout à fait d'accord	Tout à fait d'accord	Tout à fait d'accord	D'accord	Oui	Pour gérer la situation car je ne suis pas compétent.;Pour obtenir des recommandations sur l’avis d’aptitude au poste de travail.;Pour effectuer l’analyse de risques du poste de travail de la travailleuse enceinte.		Non
102	12.1	Femme	Oui	Assez bien	Presque toujours ou toujours	Souvent	Souvent	Souvent	70	2	Déplacement de charges lourdes.;Mouvements et postures contraignants.;Station debout prolongée (p. ex. position accroupie ou penchée en avant fréquente et prolongée).;Horaire contraignant (trop long (> 9h/j), irrégulier, travail de nuit, etc.).	Souvent	Oui	Parfois	Jamais ou rarement	Jamais ou rarement	Parfois	Oui, par manque de temps de ma part.	Oui	Manque de collaboration de l’employeur.;Méconnaissance de l’employeur de son obligation de payer 80% du salaire en cas d’inaptitude de la travailleuse enceinte.;Absence d’une analyse de risques effectuée par un médecin du travail ou un spécialiste de la santé sécurité au travail (MSST).;L’employeur me demande un arrêt de travail plutôt qu’un avis d’inaptitude.	Autres?	Souvent	Presque toujours ou toujours	Presque toujours ou toujours	Jamais ou rarement	Jamais ou rarement	Jamais ou rarement	Parfois	Presque toujours ou toujours	Tout à fait d'accord	Pas d'accord	Tout à fait d'accord	Pas d'accord	D'accord	D'accord	Pas d'accord	D'accord	Pas d'accord	Non		Parce que je n’ai pas trouvé de médecin du travail disponible.;Parce que je ne connais pas de médecin du travail.	Oui	Oui
103
104	32.5	Homme	Oui	Assez bien	Presque toujours ou toujours	Presque toujours ou toujours	Presque toujours ou toujours	Presque toujours ou toujours	20	5	Déplacement de charges lourdes.;Station debout prolongée (p. ex. position accroupie ou penchée en avant fréquente et prolongée).;Climat psychologique délétère (p. ex. mauvaise entente avec un supérieur, patiente victime de "mobbing", etc.).;Travail stressant.;Exposition au bruit.	Parfois	Oui	Parfois	Parfois	Parfois	Parfois	Oui, par manque de temps de ma part.;Oui, par indisponibilité de la part de l’employeur.	Non		Par refus de la patiente.	Parfois	Parfois	Parfois	Parfois	Parfois	Jamais ou rarement	Parfois	Parfois	Tout à fait d'accord	Pas d'accord	D'accord	D'accord	Pas d'accord	D'accord	Tout à fait d'accord	Tout à fait d'accord	D'accord	Oui	Pour gérer la situation car je ne suis pas compétent.;Pour obtenir des recommandations sur l’avis d’aptitude au poste de travail.;Pour effectuer l’analyse de risques du poste de travail de la travailleuse enceinte.		Non
105	4	Femme	Oui	Un peu	Presque toujours ou toujours	Souvent	Presque toujours ou toujours	Parfois	15	0	Déplacement de charges lourdes.;Mouvements et postures contraignants.;Station debout prolongée (p. ex. position accroupie ou penchée en avant fréquente et prolongée).;Climat psychologique délétère (p. ex. mauvaise entente avec un supérieur, patiente victime de "mobbing", etc.).;Travail stressant.	Jamais ou rarement	Non								Par manque d’expérience et de compétence.;Je n’y ai pas pensé.	Parfois	Souvent	Souvent	Souvent	Souvent	Souvent	Souvent	Jamais ou rarement	Tout à fait d'accord	Pas d'accord	Tout à fait d'accord	D'accord	Tout à fait d'accord	D'accord	D'accord	D'accord	D'accord	Non		Parce que je ne connais pas de médecin du travail.;Parce que je n’y ai jamais pensé.	Non
